# Supplementary material for: Effects of physical exercise on Chinese college students’ learning fatigue: the chain mediating role of psychological capital and achievement motivation
Source: Front Psychol. 2025 Dec 3;16:1703362. doi: 10.3389/fpsyg.2025.1703362 (PMC12709601; doi:10.3389/fpsyg.2025.1703362)
Supplement: Supplementary file 1 [file Data_Sheet_1.xlsx]

## Sheet: 4.19链式数据
序号	提交答卷时间	所用时间	来源	来源详情	来自IP	@1、您的性别：	@2、您的年龄段：	@3、您的年级	@4、您目前的锻炼内容和运动强度情况	@5、您一般每次锻炼时间为？	@6、您参加体育锻炼的次数通常为？	@7、很多人欣赏我的才干	@8、我不爱生气	@9、我的见解和能力超过一般人	@10、遇到挫折时，我能很快地恢复回来	@11、我对自己的能力很有信心	@12、生活中的不愉快，我很少在意	@13、我总能出色的完成任务	@14、糟糕的经历会让我郁闷	@15、面对困难，我会很冷静的寻求解决方法	@16、我觉得我自己活得很累	@17、我乐于承担困难和有挑战性的工作	@18、不顺心的时候，我容易垂头丧气	@19、身处逆境时，我会积极尝试不同的策略	@20、压力大时，我会吃不好，睡不香	@21、我积极学习和工作，以实现自己的梦想	@22、情况不确定时，我总会预期好的结果	@23、我正在为实现自我的目标努力	@24、我总能看到事件好的一面	@25、我充满信心的追求自己的目标	@26、我觉得社会上好人还是占大多是	@27、对自己的学习和生活，我有一定的规划	@28、大多数的时候，我都是意气风发的	@29、我很清楚自己想要的是什么样的生活	@30、我觉得生活是美好的	@31、我也不知道自己的生活目标是什么	@32、我觉得前途充满希望	@33、我喜欢对我没有把握解决的问题做出坚持不	@34、我喜欢新奇的、困难的任务，甚至不惜冒风	@35、给我的任务即使有充裕的时间，我也喜欢立	@36、面临我没有把握克服的难题时，我会很兴奋	@37、我会被那些能了解自己才智的工作吸引	@38、我会被有困难的任务吸引	@39、面对能检查我能力的机会，我会感到时一种	@40、我在完成有困难的工作时，感到快乐	@41、对于困难的活动，即使没有意义，我也很容	@42、能够检查我能力的机会，对我是有吸引力的	@43、我希望把有困难的工作分配给我	@44、我喜欢尽最大努力才能完成的工作
1	2025/4/19 9:33:44	261秒	微信	N/A	114.232.33.18(江苏-南通)	2	3	4	3	2	1	1	2	1	1	1	1	1	2	2	1	3	2	3	2	1	1	1	1	2	2	1	5	1	1	1	1	1	2	3	2	1	3	3	3	3	3	1	1
2	2025/4/19 10:16:19	294秒	手机提交	直接访问	125.125.142.151(浙江-湖州)	1	2	3	2	1	2	2	2	1	3	1	1	2	1	4	5	2	2	2	5	3	1	1	4	1	2	1	1	1	1	1	1	2	2	2	2	2	1	1	1	1	2	2	1
3	2025/4/19 10:16:19	319秒	手机提交	直接访问	42.179.216.41(辽宁-鞍山)	1	1	1	1	2	3	1	3	2	1	2	3	3	4	4	4	4	5	4	5	2	1	1	1	1	2	2	1	2	2	2	2	2	2	2	2	2	2	2	1	2	1	2	1
4	2025/4/19 10:16:20	256秒	手机提交	直接访问	42.179.219.236(辽宁-鞍山)	2	3	4	2	2	1	2	2	4	2	3	4	4	3	1	2	2	3	2	1	2	2	2	2	1	2	3	2	1	1	1	1	4	1	4	5	2	3	4	4	3	5	2	2
5	2025/4/19 10:16:22	304秒	手机提交	直接访问	121.205.229.223(福建-莆田)	1	2	3	4	2	1	2	2	3	3	1	3	3	1	2	2	2	2	2	1	2	2	2	5	2	2	3	1	1	2	3	3	1	3	5	5	5	5	2	3	1	4	3	4
6	2025/4/19 10:16:22	255秒	手机提交	直接访问	121.205.229.223(福建-莆田)	2	2	3	2	4	1	1	2	2	2	2	2	1	1	2	1	2	1	2	2	2	2	2	2	1	1	3	2	2	3	1	2	3	2	2	3	3	2	3	4	3	4	3	4
7	2025/4/19 10:17:43	308秒	手机提交	直接访问	42.179.218.92(辽宁-鞍山)	2	3	4	3	2	2	2	2	1	1	2	2	1	1	4	1	4	3	5	2	2	2	1	1	2	1	1	2	1	1	2	2	2	1	3	2	1	1	5	1	1	1	3	4
8	2025/4/19 10:17:44	268秒	手机提交	直接访问	49.85.18.202(江苏-泰州)	1	3	4	2	4	4	1	1	1	1	2	1	3	2	3	1	3	3	2	3	2	1	2	2	2	2	3	3	4	4	3	3	4	4	3	4	2	4	4	4	4	3	2	4
9	2025/4/19 10:17:47	258秒	手机提交	直接访问	114.232.13.6(江苏-南通)	1	2	3	4	3	4	3	3	1	2	3	3	3	2	4	3	3	4	3	3	3	3	5	4	5	3	2	4	4	4	2	2	3	5	3	4	4	4	3	5	3	4	5	3
10	2025/4/19 10:17:50	346秒	手机提交	直接访问	140.250.145.245(山东-济南)	1	2	2	4	3	5	3	5	3	5	3	3	3	3	3	2	3	4	2	3	4	3	4	2	3	2	5	5	4	5	5	5	2	3	1	3	3	3	3	2	1	2	2	2
11	2025/4/19 10:18:21	270秒	手机提交	直接访问	114.229.63.1(江苏-镇江)	2	2	3	1	1	1	1	2	3	1	1	3	2	4	2	3	2	4	4	2	4	3	1	3	1	3	2	2	1	1	1	1	2	3	1	3	3	3	3	1	1	2	3	3
12	2025/4/19 10:19:11	270秒	手机提交	直接访问	111.72.193.30(江西-鹰潭)	1	3	4	1	1	3	3	3	3	1	2	1	3	2	4	3	2	4	2	3	2	1	2	2	1	2	3	1	3	2	4	1	3	4	4	3	3	4	2	2	3	4	2	3
13	2025/4/19 10:19:12	305秒	手机提交	直接访问	111.72.193.140(江西-鹰潭)	2	2	3	3	3	2	3	1	1	1	5	5	1	2	2	2	1	2	1	1	4	4	3	4	2	4	2	5	1	2	1	1	2	2	3	3	2	1	2	1	2	3	2	1
14	2025/4/19 10:19:16	346秒	手机提交	直接访问	110.184.211.17(四川-成都)	1	3	4	2	1	2	1	2	1	2	2	1	2	2	3	1	1	2	1	3	3	4	5	3	3	3	5	3	4	3	3	3	3	4	3	3	2	3	3	4	2	3	2	3
15	2025/4/19 10:19:18	346秒	手机提交	直接访问	125.87.87.108(重庆-重庆)	2	2	3	1	1	1	5	3	3	4	2	4	3	1	2	3	2	1	2	2	3	4	5	4	5	5	3	4	3	3	3	3	5	5	1	1	5	2	2	4	3	4	3	3
16	2025/4/19 10:19:51	258秒	手机提交	直接访问	117.26.230.69(福建-莆田)	2	1	1	3	1	2	2	2	1	1	1	2	2	5	1	5	1	5	5	1	2	2	1	2	1	2	1	1	3	1	1	1	4	4	4	3	4	3	5	3	5	3	5	5
17	2025/4/19 10:20:39	299秒	手机提交	直接访问	42.179.216.133(辽宁-鞍山)	2	1	1	3	1	4	5	1	3	4	1	5	2	3	3	4	3	3	4	1	1	3	2	3	3	1	1	3	1	3	1	2	2	1	2	2	1	2	2	1	2	1	1	2
18	2025/4/19 10:20:40	333秒	手机提交	直接访问	180.121.52.111(江苏-南通)	2	2	3	3	1	1	4	5	5	5	4	4	5	2	3	1	2	1	2	1	2	2	2	2	2	2	2	2	1	2	2	1	1	3	1	1	3	2	2	1	2	2	2	2
19	2025/4/19 10:20:49	303秒	手机提交	直接访问	111.72.199.169(江西-鹰潭)	2	1	1	3	1	2	5	2	3	4	3	2	5	3	4	3	3	3	3	4	2	1	2	1	3	2	2	2	2	2	3	2	4	1	2	5	1	1	3	2	3	4	4	2
20	2025/4/19 10:21:18	309秒	手机提交	直接访问	117.90.223.57(江苏-镇江)	1	2	3	1	2	2	3	5	4	4	3	4	4	3	3	2	3	2	3	4	4	4	3	3	4	5	4	3	4	5	3	3	2	1	1	1	1	1	2	2	2	2	2	1
21	2025/4/19 10:21:28	310秒	手机提交	直接访问	118.120.231.49(四川-德阳)	1	1	1	1	3	2	2	2	3	2	2	3	2	4	3	2	3	2	2	2	5	2	4	3	1	4	3	2	1	1	2	1	5	1	3	3	2	5	1	2	2	4	4	1
22	2025/4/19 10:22:03	266秒	手机提交	直接访问	144.255.40.52(山东-烟台)	2	2	1	3	1	1	3	3	5	3	3	3	4	4	2	2	2	3	2	3	2	1	1	2	1	2	2	2	2	2	1	2	2	2	1	1	1	2	2	2	1	2	1	2
23	2025/4/19 10:22:06	341秒	手机提交	直接访问	121.207.48.119(福建-泉州)	1	2	3	1	2	5	3	3	1	3	3	3	1	3	2	3	2	3	3	3	2	1	1	1	1	3	2	4	4	4	2	4	1	2	2	2	2	1	2	2	2	1	2	1
24	2025/4/19 10:22:15	305秒	手机提交	直接访问	140.250.148.117(山东-济南)	2	2	3	2	1	3	1	1	1	2	3	2	3	3	5	3	5	3	5	4	1	1	3	3	1	3	1	5	3	1	1	1	2	3	2	3	3	2	1	1	3	3	2	3
25	2025/4/19 10:22:56	264秒	手机提交	直接访问	144.255.40.177(山东-烟台)	1	3	4	1	1	3	3	2	3	3	1	1	2	2	2	2	1	2	1	2	4	5	3	4	5	5	3	2	2	3	1	3	3	1	3	1	2	3	3	3	2	1	1	3
26	2025/4/19 10:22:57	262秒	手机提交	直接访问	111.72.134.181(江西-宜春)	1	3	4	1	2	5	2	3	2	4	3	4	4	2	2	1	2	2	2	2	1	1	3	2	2	1	2	1	2	2	2	2	2	1	2	2	2	2	2	2	2	2	2	2
27	2025/4/19 10:23:32	293秒	手机提交	直接访问	125.125.234.120(浙江-湖州)	1	2	3	2	2	2	3	2	3	4	3	2	3	4	3	3	2	4	3	3	5	1	3	1	2	3	1	1	2	2	2	2	1	4	2	3	1	1	1	1	1	2	3	2
28	2025/4/19 10:23:35	253秒	手机提交	直接访问	42.179.216.245(辽宁-鞍山)	2	2	3	3	1	2	3	3	2	1	2	3	3	5	4	3	4	5	3	3	5	5	5	3	3	4	2	3	2	1	1	2	3	2	2	3	1	2	2	2	2	3	1	2
29	2025/4/19 10:23:58	282秒	手机提交	直接访问	111.72.132.221(江西-宜春)	2	2	3	1	1	2	3	3	1	3	3	2	3	1	2	3	3	2	1	1	1	1	1	2	2	2	2	2	4	4	3	4	2	3	3	3	2	1	1	2	1	2	2	1
30	2025/4/19 10:24:22	346秒	手机提交	直接访问	114.232.12.11(江苏-南通)	2	3	4	2	1	1	2	1	2	2	2	2	2	2	2	1	1	1	2	2	3	1	3	2	2	1	2	2	1	1	2	2	3	2	1	2	2	3	3	2	1	1	1	1
31	2025/4/19 10:24:24	332秒	手机提交	直接访问	115.195.92.221(浙江-杭州)	1	2	3	2	2	1	2	2	2	1	2	1	1	5	4	4	3	3	3	5	2	1	2	2	3	1	2	1	3	2	1	1	4	2	3	4	3	3	4	4	3	3	3	2
32	2025/4/19 10:24:58	336秒	手机提交	直接访问	42.179.217.153(辽宁-鞍山)	1	2	1	2	5	4	2	2	2	2	2	2	2	2	1	1	1	1	2	1	2	2	1	1	2	2	3	3	2	2	3	2	2	2	2	2	2	2	2	2	2	2	2	1
33	2025/4/19 10:25:03	317秒	手机提交	直接访问	111.72.195.254(江西-鹰潭)	2	2	3	3	1	2	2	2	3	2	3	2	2	2	1	2	2	1	2	2	4	3	2	3	4	3	2	3	4	4	2	4	5	4	3	5	4	4	3	3	3	4	3	5
34	2025/4/19 10:25:26	265秒	手机提交	直接访问	111.72.194.59(江西-鹰潭)	1	3	4	1	2	3	4	5	5	5	4	5	4	1	2	2	2	2	2	2	1	1	2	2	3	2	1	1	3	1	1	3	2	2	2	2	2	1	2	2	2	1	1	2
35	2025/4/19 10:25:52	297秒	手机提交	直接访问	110.82.143.214(福建-莆田)	2	2	1	3	1	3	5	1	4	2	3	4	4	5	3	5	3	3	4	1	3	1	1	3	3	3	2	3	2	2	4	3	3	2	3	1	1	3	1	2	1	2	2	2
36	2025/4/19 10:25:54	284秒	手机提交	直接访问	140.237.15.214(福建-莆田)	2	2	3	3	1	1	3	3	3	2	2	3	1	5	3	1	4	2	3	4	5	5	2	4	2	3	3	4	4	5	4	3	2	1	2	2	1	1	1	2	1	2	1	2
37	2025/4/19 10:26:24	297秒	手机提交	直接访问	49.85.127.88(江苏-泰州)	2	3	4	1	2	1	2	2	1	2	1	1	2	2	1	2	2	2	1	2	2	4	4	3	4	2	4	2	1	2	1	2	1	2	2	2	2	1	2	2	2	2	2	1
38	2025/4/19 10:26:53	325秒	手机提交	直接访问	218.87.205.221(江西-抚州)	2	2	3	2	1	2	1	3	1	1	3	1	3	3	2	4	4	3	2	2	3	2	3	2	3	2	2	2	2	2	2	3	3	1	3	1	2	1	2	2	2	3	2	1
39	2025/4/19 10:27:01	315秒	手机提交	直接访问	120.40.212.206(福建-三明)	1	2	3	2	2	2	3	2	2	2	1	2	3	2	3	1	2	1	2	2	5	3	5	3	1	5	4	4	4	4	4	4	1	2	2	2	1	2	2	2	1	2	1	2
40	2025/4/19 10:27:20	302秒	手机提交	直接访问	183.130.155.229(浙江-温州)	2	2	3	1	2	5	3	1	1	2	1	2	1	3	3	1	3	2	1	1	2	2	1	2	2	1	3	4	1	1	2	3	1	2	2	1	2	2	1	1	2	2	2	1
41	2025/4/19 10:27:23	308秒	手机提交	直接访问	183.130.132.104(浙江-温州)	1	2	3	2	1	2	3	3	2	1	3	1	3	2	2	2	2	2	1	2	1	5	4	1	2	4	3	3	2	1	2	1	2	1	2	2	1	2	2	2	2	1	2	2
42	2025/4/19 10:27:49	350秒	手机提交	直接访问	42.179.216.177(辽宁-鞍山)	2	3	4	1	1	1	3	4	1	2	1	1	4	5	1	3	4	1	2	3	3	3	2	2	4	4	2	4	2	3	2	3	2	3	3	4	3	3	3	2	3	2	2	3
43	2025/4/19 10:28:30	344秒	手机提交	直接访问	111.72.132.120(江西-宜春)	1	2	1	1	2	1	3	3	2	3	4	3	3	1	2	1	2	1	1	2	3	4	3	3	2	2	3	5	3	5	5	3	1	3	1	4	5	5	1	1	3	3	1	1
44	2025/4/19 10:28:34	283秒	手机提交	直接访问	171.41.151.116(湖北-荆门)	2	3	4	1	2	2	5	5	3	3	3	3	4	3	1	2	1	3	3	3	3	3	3	2	3	1	4	4	3	4	4	3	2	3	2	3	1	3	2	3	3	2	3	3
45	2025/4/19 10:28:47	316秒	手机提交	直接访问	125.125.139.134(浙江-湖州)	2	3	4	3	2	1	3	2	4	3	3	4	4	4	4	3	2	3	3	2	5	4	5	5	5	4	4	4	4	2	3	3	1	2	3	1	1	3	2	1	3	1	1	3
46	2025/4/19 10:28:49	328秒	手机提交	直接访问	114.229.32.85(江苏-镇江)	2	3	4	3	2	3	2	2	2	2	2	2	1	4	4	4	2	4	3	2	3	1	1	2	3	1	2	4	5	1	1	4	1	5	1	3	2	2	1	3	4	2	1	3
47	2025/4/19 10:29:19	319秒	手机提交	直接访问	183.130.135.208(浙江-温州)	2	3	4	5	2	4	1	1	2	2	2	2	1	1	5	2	5	1	2	1	1	1	3	2	3	1	2	1	3	1	2	3	5	3	3	3	4	3	5	1	1	4	4	4
48	2025/4/19 10:30:01	349秒	手机提交	直接访问	218.6.104.134(福建-莆田)	1	2	1	3	4	3	5	3	5	3	3	3	4	4	2	5	2	2	1	5	2	2	1	1	2	1	4	1	2	1	2	1	3	3	3	3	4	4	5	5	5	5	3	5
49	2025/4/19 10:30:03	278秒	手机提交	直接访问	125.78.217.88(福建-莆田)	1	2	1	2	2	2	2	1	1	2	2	2	1	4	5	3	5	3	3	4	3	3	4	2	2	4	1	4	3	2	2	1	1	2	2	1	2	1	1	2	2	2	1	2
50	2025/4/19 10:30:11	345秒	手机提交	直接访问	42.179.216.31(辽宁-鞍山)	2	2	3	2	1	2	2	1	1	2	1	2	1	2	3	3	3	3	3	3	2	2	2	2	2	1	1	2	1	1	3	1	2	1	1	3	5	4	4	1	4	3	3	1
51	2025/4/19 10:30:20	346秒	手机提交	直接访问	111.72.195.143(江西-鹰潭)	2	3	4	2	1	3	1	1	5	4	1	1	4	3	3	1	2	2	1	3	2	2	2	1	2	2	1	2	2	1	1	2	3	2	1	3	3	5	5	1	3	3	1	2
52	2025/4/19 10:30:45	317秒	手机提交	直接访问	121.232.112.79(江苏-南通)	2	2	3	2	1	1	2	1	2	2	2	2	1	2	2	2	1	2	2	1	2	2	2	2	2	2	3	1	1	1	2	2	1	2	2	1	4	4	5	4	2	4	1	4
53	2025/4/19 10:31:32	292秒	手机提交	直接访问	114.232.12.165(江苏-南通)	1	3	4	1	2	2	1	2	1	3	1	1	2	2	1	3	1	3	2	1	3	3	2	3	2	3	1	2	2	2	1	2	1	3	3	1	2	1	2	3	2	2	2	1
54	2025/4/19 10:31:34	273秒	手机提交	直接访问	183.130.157.52(浙江-温州)	1	2	3	2	2	5	2	1	2	1	1	2	1	2	1	2	2	2	1	2	5	5	1	3	1	3	4	4	2	4	4	3	2	3	2	4	2	4	3	4	2	3	2	4
55	2025/4/19 10:31:45	266秒	手机提交	直接访问	125.87.84.218(重庆-重庆)	2	2	3	2	1	5	4	4	3	4	2	3	4	5	4	3	4	4	3	3	2	1	1	2	2	2	1	1	2	2	2	2	2	3	3	2	4	3	3	3	4	4	3	2
56	2025/4/19 10:32:14	275秒	手机提交	直接访问	171.41.148.156(湖北-荆门)	2	3	4	2	2	1	2	2	4	2	4	4	2	5	4	4	5	4	4	3	4	2	4	2	3	2	4	3	4	4	3	5	2	2	2	2	2	2	1	1	2	2	1	2
57	2025/4/19 10:32:20	320秒	手机提交	直接访问	36.100.35.186(青海-黄南)	1	2	2	3	2	2	3	4	2	4	2	2	2	4	2	3	3	3	2	4	4	4	4	5	4	5	2	2	2	1	1	2	3	1	1	3	1	3	3	1	2	3	3	2
58	2025/4/19 10:32:56	341秒	手机提交	直接访问	27.158.124.125(福建-三明)	2	2	1	3	1	5	2	2	2	2	2	2	2	4	3	2	2	3	4	4	1	1	2	1	1	3	2	3	1	1	1	3	3	2	1	2	3	3	1	3	1	1	1	1
59	2025/4/19 10:33:04	331秒	手机提交	直接访问	121.206.143.11(福建-三明)	1	2	1	1	2	5	1	3	3	1	3	2	2	3	4	1	4	1	4	4	1	2	1	3	2	1	3	4	3	5	3	5	2	2	3	3	1	1	2	1	1	1	1	1
60	2025/4/19 10:33:13	316秒	手机提交	直接访问	122.230.61.184(浙江-湖州)	2	2	2	3	2	3	1	1	2	2	1	2	2	5	5	3	2	5	5	4	5	4	1	5	1	3	3	3	3	3	2	3	1	2	5	3	4	4	1	5	2	3	3	4
61	2025/4/19 10:33:41	266秒	手机提交	直接访问	49.79.151.103(江苏-南通)	1	3	4	3	5	2	4	5	1	1	2	1	5	4	5	5	4	4	4	4	3	3	3	3	5	5	2	1	2	2	2	2	4	5	4	3	5	2	2	1	2	1	1	1
62	2025/4/19 10:33:55	328秒	手机提交	直接访问	27.156.196.14(福建-宁德)	2	3	4	3	3	2	5	5	3	3	5	4	5	5	4	5	4	4	3	5	2	3	2	1	1	5	1	3	1	1	3	2	3	2	3	2	3	4	4	2	2	4	4	2
63	2025/4/19 10:34:32	298秒	手机提交	直接访问	171.41.128.58(湖北-荆门)	2	1	1	4	4	3	3	3	4	4	4	3	2	4	3	5	4	5	5	3	2	3	2	3	3	2	4	3	4	5	3	4	2	5	5	5	5	2	5	3	1	3	1	5
64	2025/4/19 10:34:36	317秒	手机提交	直接访问	110.184.211.64(四川-成都)	2	1	1	4	1	2	4	4	4	5	4	4	5	2	4	4	2	4	4	3	3	2	3	3	1	3	3	3	5	4	4	4	4	2	4	2	5	1	1	2	4	2	1	4
65	2025/4/19 10:34:42	296秒	手机提交	直接访问	42.179.216.137(辽宁-鞍山)	1	1	3	1	3	2	3	3	3	1	3	1	2	2	2	4	2	3	4	2	2	2	1	1	1	2	3	2	3	4	3	4	3	3	3	3	2	2	3	3	3	4	2	4
66	2025/4/19 10:35:25	308秒	手机提交	直接访问	111.72.197.139(江西-鹰潭)	2	1	3	3	3	1	1	1	2	2	2	3	1	1	2	1	2	1	2	2	3	2	4	4	2	4	2	2	2	1	1	2	5	4	3	4	3	3	3	5	5	4	5	3
67	2025/4/19 10:35:33	307秒	手机提交	直接访问	171.44.220.59(湖北-黄冈)	2	1	3	3	2	3	2	2	2	1	1	1	2	3	1	4	5	3	5	4	1	2	1	1	1	2	2	2	2	2	2	1	1	2	2	2	2	2	2	2	1	2	2	1
68	2025/4/19 10:36:02	346秒	手机提交	直接访问	144.255.44.120(山东-烟台)	1	2	3	2	4	2	3	4	3	4	2	2	3	2	2	2	2	1	1	1	2	2	2	2	3	1	3	3	1	1	3	3	4	4	4	3	2	4	3	3	4	4	4	3
69	2025/4/19 10:36:06	320秒	手机提交	直接访问	220.161.101.208(福建-莆田)	1	2	1	3	3	4	2	1	1	2	1	1	3	5	5	5	5	5	5	4	2	2	2	1	1	2	2	1	1	1	2	2	3	1	3	2	3	2	1	1	3	2	1	2
70	2025/4/19 10:36:13	335秒	手机提交	直接访问	140.250.148.9(山东-济南)	2	2	3	3	3	5	1	1	1	1	2	1	2	4	1	1	5	4	3	3	3	2	4	3	2	4	3	1	1	2	3	2	2	2	2	1	2	2	1	2	2	1	2	2
71	2025/4/19 10:36:52	334秒	手机提交	直接访问	117.26.228.252(福建-莆田)	1	2	3	3	5	3	2	1	2	2	1	1	2	1	3	2	2	1	2	2	2	1	4	1	3	3	5	4	4	4	4	5	3	2	2	2	2	1	3	1	3	2	3	3
72	2025/4/19 10:37:04	329秒	手机提交	直接访问	110.87.248.168(福建-三明)	1	3	4	3	1	3	2	1	1	1	1	3	3	2	3	1	2	3	3	2	1	1	2	2	2	2	5	5	3	1	1	3	2	2	2	2	2	1	1	2	1	2	1	1
73	2025/4/19 10:37:31	281秒	手机提交	直接访问	49.88.62.239(江苏-连云港)	2	2	1	1	5	1	2	1	2	2	1	1	2	1	1	2	2	2	2	2	3	2	2	1	1	5	4	3	3	3	4	3	2	2	3	3	1	5	4	5	3	5	3	4
74	2025/4/19 10:37:38	297秒	手机提交	直接访问	125.87.82.96(重庆-重庆)	1	2	1	1	1	3	1	2	5	5	1	3	4	2	2	1	1	2	3	1	1	2	1	2	2	2	4	2	4	4	3	2	1	2	1	1	1	1	2	2	2	2	2	2
75	2025/4/19 10:38:16	334秒	手机提交	直接访问	49.70.148.129(江苏-镇江)	2	2	1	1	1	3	2	5	3	1	4	1	4	4	4	4	4	4	5	4	5	4	5	3	4	3	1	1	1	3	3	2	5	5	3	4	5	3	3	5	5	5	3	5
76	2025/4/19 10:38:41	348秒	手机提交	直接访问	125.87.95.70(重庆-重庆)	1	2	3	2	4	2	5	4	4	5	4	4	3	5	3	4	5	5	5	3	3	2	1	1	1	2	4	2	2	4	3	3	1	3	3	5	4	5	1	1	5	4	1	3
77	2025/4/19 10:38:49	305秒	手机提交	直接访问	49.84.88.61(江苏-镇江)	1	3	4	4	3	5	1	1	3	3	2	3	3	2	1	1	2	1	2	1	2	2	1	3	2	2	2	2	2	2	2	2	1	1	3	2	3	2	3	2	1	1	2	1
78	2025/4/19 10:39:02	309秒	手机提交	直接访问	117.90.232.71(江苏-镇江)	1	2	3	4	3	5	3	2	2	4	1	2	3	2	2	2	4	4	2	2	2	1	1	1	2	1	2	1	1	2	2	2	3	2	2	2	3	3	4	4	3	3	3	3
79	2025/4/19 10:39:18	297秒	手机提交	直接访问	125.87.82.143(重庆-重庆)	1	3	4	5	3	5	1	1	2	1	1	1	2	2	1	2	1	2	1	1	5	4	4	4	4	4	1	4	1	1	1	2	3	3	2	3	3	2	4	4	3	4	2	2
80	2025/4/19 10:39:44	324秒	手机提交	直接访问	121.232.125.197(江苏-南通)	1	2	3	4	4	5	2	1	2	2	2	2	2	2	2	2	2	1	1	2	3	1	4	5	3	5	2	5	1	2	3	1	4	1	4	3	4	1	2	2	2	1	1	1
81	2025/4/19 10:40:10	332秒	手机提交	直接访问	111.72.196.247(江西-鹰潭)	2	3	4	3	5	5	2	1	3	3	1	3	2	3	2	3	4	3	3	2	2	1	3	3	2	1	2	4	5	5	1	1	3	3	3	5	5	3	4	4	3	5	5	4
82	2025/4/19 10:40:22	264秒	手机提交	直接访问	111.72.198.218(江西-鹰潭)	1	1	1	4	2	3	2	1	1	1	2	2	2	2	2	2	1	2	2	1	3	5	3	3	4	4	4	3	4	5	5	1	1	2	1	3	1	3	1	1	1	2	1	1
83	2025/4/19 10:40:29	333秒	手机提交	直接访问	220.190.63.235(浙江-温州)	1	1	4	5	3	4	2	2	2	2	2	1	1	2	2	2	1	1	2	1	2	3	1	1	1	3	1	3	1	1	1	3	2	1	2	2	2	2	1	2	2	1	2	2
84	2025/4/19 10:40:51	260秒	手机提交	直接访问	144.255.40.51(山东-烟台)	1	1	3	5	5	3	2	2	2	2	1	1	1	3	1	1	2	2	1	3	1	1	1	2	3	1	4	4	4	4	4	4	2	2	2	4	3	4	2	4	4	3	4	2
85	2025/4/19 10:41:10	280秒	手机提交	直接访问	125.109.52.87(浙江-温州)	1	1	2	5	5	4	4	2	4	2	4	4	3	2	4	4	4	4	3	4	3	2	2	3	4	2	5	2	1	3	2	2	1	1	3	5	1	3	2	2	2	1	4	4
86	2025/4/19 10:41:39	279秒	手机提交	直接访问	114.231.2.84(江苏-南通)	1	1	3	3	3	3	3	1	2	3	2	2	3	3	4	3	4	4	5	3	3	4	4	3	1	4	1	4	4	4	2	4	2	1	2	1	1	2	1	3	2	4	2	1
87	2025/4/19 10:41:54	305秒	手机提交	直接访问	111.72.131.26(江西-宜春)	1	2	3	5	5	3	2	1	2	2	2	3	3	4	3	2	4	2	4	4	1	1	1	1	2	1	5	4	3	2	4	4	2	2	2	2	2	2	1	2	1	2	2	2
88	2025/4/19 10:41:57	311秒	手机提交	直接访问	121.205.212.246(福建-莆田)	2	3	4	3	1	1	2	1	3	3	3	3	3	3	1	2	1	2	1	2	4	5	5	4	5	4	3	3	3	4	3	3	1	2	3	1	2	1	3	3	2	1	3	2
89	2025/4/19 10:42:36	303秒	手机提交	直接访问	110.184.210.107(四川-成都)	2	2	3	2	1	2	3	4	3	5	4	4	3	5	3	4	3	5	5	1	2	2	3	3	3	1	2	2	1	2	2	2	2	4	4	4	4	3	3	2	2	3	2	2
90	2025/4/19 10:42:50	298秒	手机提交	直接访问	49.70.190.148(江苏-镇江)	2	3	4	3	3	1	1	2	1	2	2	2	2	4	5	3	4	5	3	5	4	4	4	4	5	4	1	3	1	2	3	3	4	3	3	5	3	5	5	3	3	4	5	5
91	2025/4/19 10:43:15	273秒	手机提交	直接访问	111.72.195.51(江西-鹰潭)	1	2	1	3	2	2	5	2	4	1	3	1	4	2	1	3	2	3	3	1	4	3	2	4	4	4	4	3	2	2	1	2	2	2	2	1	2	2	2	1	1	2	1	1
92	2025/4/19 10:43:23	317秒	手机提交	直接访问	125.118.211.2(浙江-杭州)	2	3	4	2	1	1	2	3	2	3	2	3	2	1	1	1	1	3	3	2	5	3	2	2	4	4	5	5	5	5	4	4	1	3	3	1	1	2	2	2	2	1	3	3
93	2025/4/19 10:43:27	293秒	手机提交	直接访问	59.58.104.252(福建-莆田)	2	2	1	1	1	2	2	1	3	3	1	1	1	3	1	3	2	2	1	1	3	5	1	1	2	3	4	5	4	4	4	5	2	2	1	1	2	2	2	1	2	2	1	2
94	2025/4/19 10:44:06	329秒	手机提交	直接访问	140.250.148.102(山东-济南)	2	2	1	1	1	1	4	4	5	1	5	1	2	2	3	5	1	1	4	4	2	4	2	4	2	4	2	1	1	1	1	1	5	3	1	3	2	5	2	5	3	3	2	2
95	2025/4/19 10:44:35	287秒	手机提交	直接访问	171.44.220.169(湖北-黄冈)	1	2	2	1	1	2	4	5	4	4	4	4	4	3	4	4	5	5	3	4	2	2	1	1	1	1	2	2	1	2	1	2	5	1	2	1	4	3	1	4	4	1	4	4
96	2025/4/19 10:44:56	277秒	手机提交	直接访问	144.255.40.29(山东-烟台)	2	3	4	1	3	1	4	5	5	5	4	4	4	5	5	5	4	4	4	5	3	4	3	4	4	3	3	3	4	4	3	3	1	2	3	2	2	1	4	5	5	2	1	3
97	2025/4/19 10:44:59	274秒	手机提交	直接访问	125.87.80.241(重庆-重庆)	2	2	2	2	2	2	2	3	4	4	4	2	2	3	3	5	5	5	4	5	2	1	2	1	1	2	3	1	3	3	2	2	3	4	2	4	3	3	4	4	4	3	2	2
98	2025/4/19 10:45:17	280秒	手机提交	直接访问	117.90.223.44(江苏-镇江)	1	2	2	3	3	1	2	3	3	2	4	4	4	3	4	3	4	3	3	3	3	1	3	1	2	3	5	4	1	3	3	1	2	3	4	3	3	1	1	3	1	1	4	1
99	2025/4/19 10:45:34	345秒	手机提交	直接访问	110.86.179.34(福建-莆田)	1	2	3	1	1	2	5	3	5	4	4	4	4	3	5	3	1	3	4	4	1	2	2	2	2	1	2	4	2	2	2	4	4	4	3	3	2	2	4	4	4	3	2	4
100	2025/4/19 10:46:06	291秒	手机提交	直接访问	183.130.151.124(浙江-温州)	2	2	2	3	1	1	4	4	4	4	5	5	4	4	4	5	5	4	4	4	1	3	5	2	1	2	5	5	3	3	5	4	2	4	4	4	2	2	4	3	4	4	3	2
101	2025/4/19 10:46:23	259秒	手机提交	直接访问	114.229.32.89(江苏-镇江)	1	2	2	1	2	2	1	3	1	3	3	2	3	3	4	2	3	2	3	2	5	4	3	3	3	3	2	2	2	2	2	2	5	2	1	2	5	1	2	4	4	1	3	1
102	2025/4/19 10:46:27	252秒	手机提交	直接访问	218.91.171.182(江苏-南通)	1	2	1	1	3	3	2	1	1	1	2	2	3	3	4	4	2	3	4	4	1	1	2	1	3	1	2	2	1	1	1	2	3	2	3	2	2	3	1	1	5	5	1	5
103	2025/4/19 10:47:00	325秒	手机提交	直接访问	27.150.87.227(福建-三明)	2	3	4	2	2	3	2	2	2	2	2	2	2	2	2	2	2	2	2	2	4	4	4	4	4	4	2	2	2	1	2	1	4	5	5	1	4	4	2	3	2	4	5	1
104	2025/4/19 10:47:15	297秒	手机提交	直接访问	117.90.217.242(江苏-镇江)	1	3	4	2	2	3	2	2	1	2	2	2	2	3	3	3	4	3	5	5	3	3	1	1	2	3	1	3	2	2	1	2	4	2	2	3	3	4	2	2	3	2	3	2
105	2025/4/19 10:47:33	283秒	手机提交	直接访问	110.184.210.209(四川-成都)	2	3	4	2	1	1	2	1	2	2	2	2	2	2	3	1	1	3	3	2	1	1	1	2	2	1	2	2	2	2	4	2	3	2	3	5	5	2	2	2	1	5	1	5
106	2025/4/19 10:47:49	315秒	手机提交	直接访问	114.231.44.26(江苏-南通)	2	2	3	4	4	1	2	2	1	2	1	1	2	5	3	4	4	4	3	3	2	2	2	3	4	2	1	4	1	1	1	2	5	3	2	5	1	2	1	2	2	1	3	3
107	2025/4/19 10:47:58	275秒	手机提交	直接访问	111.72.197.141(江西-鹰潭)	2	2	2	2	1	1	2	2	2	2	2	1	1	2	2	3	3	4	3	3	2	1	2	1	2	2	5	2	4	3	4	4	2	1	2	1	2	3	1	2	3	3	3	3
108	2025/4/19 10:48:31	291秒	手机提交	直接访问	114.237.17.242(江苏-连云港)	2	1	1	1	2	1	3	5	3	3	3	3	3	2	4	3	3	2	2	2	4	2	3	2	2	3	2	2	2	2	1	2	3	1	2	1	4	1	1	3	4	1	3	4
109	2025/4/19 10:48:42	294秒	手机提交	直接访问	42.179.217.233(辽宁-鞍山)	2	1	1	1	2	1	2	2	1	2	1	2	1	2	3	3	2	2	4	4	2	2	1	2	2	2	1	1	2	2	1	1	3	2	1	1	1	2	2	1	1	2	3	1
110	2025/4/19 10:48:59	299秒	手机提交	直接访问	144.255.44.186(山东-烟台)	1	1	1	1	2	1	4	2	2	2	3	2	2	3	3	2	3	1	3	3	1	2	1	2	2	1	3	1	1	2	2	3	1	3	3	3	2	1	1	1	1	1	2	3
111	2025/4/19 10:49:16	281秒	手机提交	直接访问	171.41.149.153(湖北-荆门)	1	1	1	1	4	2	2	1	1	3	3	1	2	5	4	4	5	4	4	4	4	5	5	5	1	3	4	4	4	4	4	4	3	1	3	3	2	3	3	3	2	2	2	3
112	2025/4/19 10:49:44	321秒	手机提交	直接访问	111.72.132.127(江西-宜春)	1	1	3	1	3	2	3	2	1	2	1	3	1	2	2	2	1	1	2	2	3	3	3	4	3	5	2	1	1	3	3	1	3	3	2	1	1	1	1	2	2	3	3	2
113	2025/4/19 10:50:01	319秒	手机提交	直接访问	140.250.144.124(山东-济南)	1	2	1	3	4	3	2	2	1	3	3	2	3	3	1	3	2	3	1	2	4	1	1	5	5	5	1	2	1	2	2	2	4	3	2	4	1	3	4	5	1	2	4	4
114	2025/4/19 10:50:17	292秒	手机提交	直接访问	27.150.84.225(福建-三明)	2	2	1	3	5	3	5	1	4	3	1	2	2	3	1	5	2	4	5	1	3	4	2	4	4	3	1	1	1	2	1	2	4	2	2	4	4	3	2	4	4	3	4	4
115	2025/4/19 10:50:29	349秒	手机提交	直接访问	114.237.213.20(江苏-连云港)	2	2	2	1	1	2	2	1	2	1	2	2	2	3	3	2	3	2	1	3	1	2	2	1	2	1	4	2	4	4	3	3	3	5	1	2	2	5	5	5	3	1	5	2
116	2025/4/19 10:50:42	311秒	手机提交	直接访问	180.121.53.112(江苏-南通)	2	3	4	2	3	2	5	1	1	1	3	3	1	1	3	2	2	3	3	1	3	1	1	2	1	3	5	4	1	3	3	4	1	2	1	2	2	2	2	2	2	2	2	2
117	2025/4/19 10:51:11	300秒	手机提交	直接访问	111.72.194.24(江西-鹰潭)	2	2	3	5	2	4	1	2	2	2	1	2	1	1	2	2	1	2	2	1	5	5	3	1	4	3	2	3	4	4	5	3	1	1	3	1	1	1	3	1	1	1	3	1
118	2025/4/19 10:51:32	304秒	手机提交	直接访问	125.78.228.191(福建-莆田)	1	2	3	3	4	3	5	2	2	4	5	2	5	4	4	4	4	3	2	3	2	2	1	2	1	1	2	3	2	3	3	2	3	3	2	3	2	3	4	3	3	4	3	3
119	2025/4/19 10:51:45	274秒	手机提交	直接访问	114.232.12.200(江苏-南通)	2	3	4	5	3	4	2	2	3	5	4	3	4	1	2	2	2	3	2	3	5	5	4	5	4	4	2	2	1	2	2	2	2	4	5	1	2	3	1	5	3	3	4	1
120	2025/4/19 10:52:05	270秒	手机提交	直接访问	125.78.227.133(福建-莆田)	1	3	4	5	3	4	4	5	4	4	5	4	5	3	2	3	2	2	2	3	5	4	5	5	4	4	2	2	3	2	4	3	3	2	1	2	1	2	2	2	1	2	3	3
121	2025/4/19 10:52:39	317秒	手机提交	直接访问	183.159.212.160(浙江-杭州)	2	2	3	3	5	4	2	2	2	2	2	1	2	3	4	2	2	4	3	2	1	2	2	1	2	2	2	1	2	2	2	2	2	4	4	4	4	5	2	2	1	5	4	5
122	2025/4/19 10:52:43	307秒	手机提交	直接访问	114.229.60.50(江苏-镇江)	1	2	3	5	3	5	3	3	4	5	4	3	3	2	1	3	3	1	1	3	1	1	1	3	3	1	1	2	2	1	2	2	2	3	4	4	4	3	3	4	2	4	3	2
123	2025/4/19 10:53:01	349秒	手机提交	直接访问	117.24.176.89(福建-泉州)	1	2	2	4	5	5	3	4	2	3	3	3	3	2	1	1	2	3	2	3	3	1	1	3	2	2	1	2	3	3	3	1	2	2	2	2	2	2	2	2	2	2	2	1
124	2025/4/19 10:53:25	341秒	手机提交	直接访问	125.87.85.44(重庆-重庆)	1	3	4	5	5	5	3	5	3	2	4	2	2	2	3	2	3	4	4	2	1	1	1	1	2	2	1	2	3	4	3	2	2	2	1	3	3	2	2	1	2	1	1	3
125	2025/4/19 10:53:50	351秒	手机提交	直接访问	111.72.129.2(江西-宜春)	2	2	2	4	3	3	5	3	2	3	4	2	2	2	1	2	2	1	2	2	3	3	2	4	3	4	3	4	3	5	1	3	4	3	2	3	3	3	4	4	2	2	3	4
126	2025/4/19 10:54:08	310秒	手机提交	直接访问	183.130.196.187(浙江-温州)	2	2	1	4	4	4	1	2	2	2	2	3	1	2	2	2	2	1	1	2	2	1	2	1	2	2	1	5	1	2	1	1	2	2	1	2	2	2	2	1	1	2	2	1
127	2025/4/19 10:54:08	318秒	手机提交	直接访问	218.72.32.23(浙江-杭州)	1	2	2	5	3	5	4	4	4	4	4	5	5	3	4	4	4	3	4	3	1	2	1	1	2	2	3	5	1	5	5	2	3	5	2	2	5	1	3	1	1	1	3	1
128	2025/4/19 10:54:34	295秒	手机提交	直接访问	111.72.194.154(江西-鹰潭)	1	3	4	4	5	4	3	2	1	1	1	2	3	3	5	2	3	1	1	2	1	1	1	1	2	1	5	2	2	2	1	2	3	5	2	3	4	4	2	1	3	5	3	1
129	2025/4/19 10:54:56	292秒	手机提交	直接访问	27.157.156.95(福建-三明)	1	2	3	2	3	4	3	3	2	3	1	2	2	1	2	3	2	2	2	2	4	5	2	2	3	1	2	2	1	1	1	2	5	4	4	4	5	3	5	4	4	4	5	3
130	2025/4/19 10:55:24	300秒	手机提交	直接访问	218.6.104.178(福建-莆田)	2	2	1	1	1	1	2	3	1	1	1	2	1	4	4	4	2	4	3	2	2	2	2	1	1	1	5	4	5	3	3	5	3	4	5	5	3	5	4	3	4	5	5	4
131	2025/4/19 10:55:34	288秒	手机提交	直接访问	218.72.3.25(浙江-杭州)	2	2	2	3	3	1	3	2	3	4	3	3	3	4	4	3	5	3	5	5	5	4	4	5	5	4	2	2	4	4	3	4	5	3	3	5	3	3	3	4	5	5	5	3
132	2025/4/19 10:55:46	301秒	手机提交	直接访问	111.72.131.68(江西-宜春)	2	2	2	2	1	1	4	3	3	5	4	4	3	5	4	5	4	4	4	5	1	1	5	2	2	5	5	5	4	4	4	4	2	2	2	1	1	1	2	1	2	2	1	1
133	2025/4/19 10:56:05	338秒	手机提交	直接访问	125.79.49.12(福建-三明)	2	2	3	2	1	1	4	4	5	4	5	4	5	5	4	5	4	5	5	3	4	2	3	3	3	4	4	4	3	2	3	3	5	2	1	1	1	5	5	4	2	4	5	4
134	2025/4/19 10:56:26	344秒	手机提交	直接访问	111.72.196.30(江西-鹰潭)	2	3	4	1	4	1	4	4	5	4	4	4	4	4	5	5	5	5	5	5	5	4	3	3	4	5	4	3	4	3	3	5	3	3	2	4	3	3	2	2	4	4	4	4
135	2025/4/19 10:56:50	334秒	手机提交	直接访问	180.121.53.110(江苏-南通)	2	2	3	3	2	3	3	5	1	2	5	1	3	1	2	1	2	2	2	2	3	3	2	1	1	4	4	4	5	4	4	4	4	2	3	4	2	2	4	2	2	2	4	4
136	2025/4/19 10:57:06	258秒	手机提交	直接访问	111.72.196.190(江西-鹰潭)	1	2	3	5	5	1	3	3	3	5	5	3	4	3	3	2	3	1	3	1	2	3	2	1	3	2	3	5	4	1	2	3	2	3	3	4	3	3	2	4	3	3	4	3
137	2025/4/19 10:57:17	253秒	手机提交	直接访问	114.237.17.41(江苏-连云港)	2	3	4	3	3	4	4	5	4	4	5	4	4	3	3	5	3	4	4	1	3	2	4	3	4	4	3	5	2	3	3	1	4	2	2	1	4	4	3	5	4	2	1	3
138	2025/4/19 10:57:31	323秒	手机提交	直接访问	114.237.213.17(江苏-连云港)	1	3	4	1	1	2	4	3	5	3	1	2	5	5	5	5	4	4	4	5	2	2	1	1	2	2	1	4	2	2	3	2	3	2	3	4	3	3	2	3	5	3	2	1
139	2025/4/19 10:57:56	252秒	手机提交	直接访问	110.82.164.140(福建-莆田)	2	2	3	1	3	1	4	5	3	4	4	3	4	5	3	3	1	3	3	3	4	3	3	2	3	2	4	4	3	3	5	3	1	2	2	2	2	2	2	2	2	2	2	2
140	2025/4/19 10:58:21	297秒	手机提交	直接访问	110.184.210.43(四川-成都)	2	3	4	1	1	2	2	2	5	1	1	1	2	1	3	3	1	3	3	2	2	1	1	2	2	1	4	2	2	4	4	4	1	2	1	3	3	3	3	3	1	2	1	1
141	2025/4/19 10:58:33	260秒	手机提交	直接访问	218.91.171.181(江苏-南通)	1	2	1	2	2	1	3	3	4	2	1	5	2	1	1	2	1	3	1	3	2	1	2	2	2	2	3	3	4	3	4	4	1	3	3	1	1	2	2	1	1	3	3	3
142	2025/4/19 10:58:42	340秒	手机提交	直接访问	218.91.171.180(江苏-南通)	2	2	3	1	5	1	1	2	2	2	1	2	2	2	4	2	4	2	3	3	4	5	5	4	4	4	2	1	2	2	2	1	3	3	3	2	3	1	1	3	3	1	2	2
143	2025/4/19 10:58:58	345秒	手机提交	直接访问	42.179.217.120(辽宁-鞍山)	2	2	3	2	3	4	2	1	1	1	3	3	2	2	1	2	2	2	1	1	2	2	1	2	2	2	2	1	1	2	2	2	3	4	4	4	2	2	3	2	4	2	3	2
144	2025/4/19 10:59:21	338秒	手机提交	直接访问	171.41.131.33(湖北-荆门)	1	1	1	1	5	5	2	2	2	2	2	1	1	2	2	2	1	2	1	2	2	2	1	2	2	1	3	3	3	1	3	2	2	2	2	2	1	2	2	2	1	1	2	2
145	2025/4/19 10:59:49	264秒	手机提交	直接访问	220.190.63.217(浙江-温州)	2	1	3	1	1	2	4	5	3	4	5	3	5	2	2	2	2	2	2	2	2	2	2	2	1	1	2	2	3	1	1	2	1	2	1	3	1	3	1	1	3	3	3	3
146	2025/4/19 11:00:02	337秒	手机提交	直接访问	110.87.251.250(福建-三明)	2	1	1	1	1	2	1	2	2	2	1	2	2	2	3	2	1	2	3	1	1	1	2	1	3	2	4	4	3	5	3	5	1	3	2	2	3	3	3	2	2	1	3	2
147	2025/4/19 11:00:12	299秒	手机提交	直接访问	125.109.52.65(浙江-温州)	2	1	1	5	2	1	2	2	2	2	1	1	2	2	3	3	2	3	3	4	1	3	3	3	1	2	1	5	1	3	5	5	4	3	4	3	4	2	4	2	4	3	3	2
148	2025/4/19 11:00:23	349秒	手机提交	直接访问	121.232.114.186(江苏-南通)	2	1	2	3	2	2	1	2	1	1	3	2	2	5	3	4	4	3	4	4	2	1	2	1	2	2	1	1	1	3	2	3	2	3	2	1	2	1	3	3	1	1	3	1
149	2025/4/19 11:00:44	270秒	手机提交	直接访问	111.72.194.128(江西-鹰潭)	1	2	3	3	2	3	1	1	1	2	2	1	2	3	2	4	3	2	4	4	2	2	2	1	1	2	2	2	1	2	2	2	2	1	2	3	1	1	1	3	5	2	1	5
150	2025/4/19 11:01:17	329秒	手机提交	直接访问	113.65.232.15(广东-广州)	2	3	4	3	2	5	3	5	3	3	4	4	4	2	3	1	3	3	1	1	2	2	1	2	1	2	1	3	2	1	2	1	4	3	4	3	3	4	4	3	3	3	2	2
151	2025/4/19 11:01:32	261秒	手机提交	直接访问	110.86.183.218(福建-莆田)	1	2	1	3	5	3	2	2	2	2	1	1	1	3	3	5	1	3	5	1	4	5	5	4	5	4	1	2	5	2	1	5	2	3	4	2	4	4	3	3	4	2	2	4
152	2025/4/19 11:01:37	314秒	手机提交	直接访问	125.125.229.5(浙江-湖州)	1	3	4	3	2	1	3	1	1	1	1	3	3	3	1	1	1	1	3	2	1	3	2	3	2	1	2	2	2	1	2	1	4	4	2	4	2	3	4	4	2	2	2	3
153	2025/4/19 11:01:50	321秒	手机提交	直接访问	110.87.248.218(福建-三明)	2	2	3	1	2	4	1	3	4	1	1	4	2	2	2	2	2	2	1	1	2	2	2	1	2	2	1	2	3	3	1	2	1	3	1	2	3	2	1	3	2	3	1	3
154	2025/4/19 11:02:45	342秒	手机提交	直接访问	113.239.155.116(辽宁-锦州)	1	2	2	2	2	2	3	3	3	1	2	1	2	2	2	3	3	3	2	3	4	4	5	3	4	3	3	3	4	3	5	5	1	5	5	5	2	5	3	5	4	2	1	5
155	2025/4/19 11:02:51	312秒	手机提交	直接访问	120.43.58.179(福建-宁德)	2	2	1	3	4	4	3	2	2	2	4	4	2	4	4	5	4	4	4	4	4	3	5	3	5	4	5	4	4	2	1	1	2	2	2	1	2	1	2	2	2	2	1	2
156	2025/4/19 11:03:00	307秒	手机提交	直接访问	111.72.194.96(江西-鹰潭)	1	2	3	1	1	2	2	2	4	2	4	4	2	2	1	1	2	2	2	2	2	2	1	2	2	1	1	2	2	2	2	2	1	2	3	1	2	5	3	1	5	5	1	1
157	2025/4/19 11:03:01	254秒	手机提交	直接访问	110.184.210.241(四川-成都)	1	2	3	2	2	3	3	3	4	5	1	5	1	3	2	3	1	1	3	1	3	2	1	1	2	1	2	4	3	3	4	2	1	1	2	2	2	2	1	1	1	2	2	1
158	2025/4/19 11:03:18	342秒	手机提交	直接访问	125.125.129.68(浙江-湖州)	1	3	4	5	3	5	4	4	5	4	4	5	5	3	1	3	4	4	5	5	4	3	4	3	2	3	2	3	3	2	2	2	2	5	1	4	4	2	2	5	1	2	4	5
159	2025/4/19 11:04:11	324秒	手机提交	直接访问	171.41.148.239(湖北-荆门)	1	2	1	4	4	5	2	3	2	3	3	2	2	4	1	3	1	5	4	2	2	2	2	2	2	2	2	4	3	4	2	2	2	2	5	5	2	1	3	1	1	4	1	2
160	2025/4/19 11:04:27	286秒	手机提交	直接访问	49.70.190.187(江苏-镇江)	2	1	1	2	3	2	4	2	2	5	5	1	2	1	1	2	3	2	2	3	2	1	2	2	2	2	2	2	1	2	2	1	3	1	2	2	1	2	2	3	1	1	1	1
161	2025/4/19 11:04:41	261秒	手机提交	直接访问	117.26.228.90(福建-莆田)	1	1	3	2	1	1	4	2	2	2	2	4	3	4	2	3	3	2	2	3	2	2	1	2	2	2	1	1	1	3	1	2	3	3	4	4	2	4	2	3	3	4	2	4
162	2025/4/19 11:04:46	271秒	手机提交	直接访问	114.232.199.160(江苏-南通)	2	1	4	2	1	3	2	2	2	2	3	4	3	3	4	4	4	3	4	3	3	5	2	1	3	4	3	3	2	3	3	3	3	2	4	2	2	2	2	4	2	4	2	2
163	2025/4/19 11:05:53	289秒	手机提交	直接访问	144.255.44.85(山东-烟台)	2	1	4	1	1	1	3	3	5	5	5	5	4	4	5	3	4	5	3	5	5	2	4	3	4	4	5	4	3	3	3	3	2	2	2	4	3	2	2	4	2	2	3	4
164	2025/4/19 11:06:01	292秒	手机提交	直接访问	125.125.129.119(浙江-湖州)	1	1	3	2	3	1	2	1	4	5	4	4	1	3	5	5	5	3	3	3	4	4	4	4	4	5	5	3	5	5	4	4	4	4	2	4	2	2	4	4	3	3	2	4
165	2025/4/19 11:06:11	308秒	手机提交	直接访问	42.179.216.157(辽宁-鞍山)	1	2	2	1	3	2	5	4	5	5	4	4	4	4	5	5	4	4	3	3	4	5	4	4	4	4	3	2	2	3	4	4	4	4	3	4	5	4	5	3	4	4	4	3
166	2025/4/19 11:06:13	255秒	手机提交	直接访问	117.90.216.186(江苏-镇江)	1	2	2	3	3	1	5	5	3	3	5	3	5	3	3	3	4	3	5	5	3	3	3	3	3	2	2	1	5	4	4	1	4	4	5	3	4	3	5	3	5	5	3	4
167	2025/4/19 11:06:13	259秒	手机提交	直接访问	111.72.196.220(江西-鹰潭)	2	2	3	1	1	1	3	3	3	1	1	3	2	2	2	2	2	1	1	1	2	1	2	2	1	2	1	1	2	3	3	1	4	4	5	3	3	5	5	5	3	3	4	4
168	2025/4/19 11:07:29	303秒	手机提交	直接访问	110.184.210.30(四川-成都)	2	2	3	3	1	1	2	4	2	3	1	3	1	2	1	2	1	3	1	2	2	1	2	2	2	2	1	2	2	2	2	2	1	2	4	3	5	5	5	1	4	3	5	5
169	2025/4/19 11:07:36	310秒	手机提交	直接访问	42.179.218.96(辽宁-鞍山)	1	2	2	2	4	4	3	3	1	1	1	1	1	3	1	5	1	1	2	4	3	4	2	2	2	2	2	1	2	2	2	2	2	1	2	2	2	1	2	2	2	2	1	1
170	2025/4/19 11:07:41	256秒	手机提交	直接访问	125.87.92.120(重庆-重庆)	2	2	2	2	1	1	2	2	2	2	2	2	2	3	3	3	2	4	2	2	2	2	2	2	2	2	3	3	2	3	1	1	2	1	1	1	2	3	1	2	2	3	3	3
171	2025/4/19 11:07:46	344秒	手机提交	直接访问	111.72.194.112(江西-鹰潭)	2	2	2	2	1	1	2	2	2	1	1	2	1	4	4	2	2	4	5	4	1	1	3	2	1	2	2	3	2	2	3	2	4	2	4	2	2	2	3	3	2	2	3	3
172	2025/4/19 11:08:15	308秒	手机提交	直接访问	183.143.90.89(浙江-湖州)	2	2	3	2	1	1	4	3	2	3	2	2	3	3	2	4	4	4	3	3	2	2	2	1	1	2	1	2	3	1	1	1	1	1	1	1	2	2	2	1	2	2	2	1
173	2025/4/19 11:09:02	338秒	手机提交	直接访问	115.196.46.225(浙江-杭州)	2	3	4	1	2	1	1	1	1	3	1	2	3	5	3	5	2	5	5	2	1	2	1	1	3	2	3	5	3	3	1	3	1	2	2	2	1	2	2	2	1	2	1	1
174	2025/4/19 11:09:05	337秒	手机提交	直接访问	183.130.200.177(浙江-温州)	2	2	3	2	3	5	3	3	4	3	5	3	5	2	2	3	3	1	2	1	1	1	2	3	2	3	3	4	3	3	5	4	2	4	5	1	4	4	1	4	4	3	5	1
175	2025/4/19 11:09:10	344秒	手机提交	直接访问	122.230.58.146(浙江-湖州)	2	3	4	2	5	5	4	4	5	5	4	4	4	2	3	3	3	4	4	4	2	1	2	2	2	2	1	5	3	3	2	3	1	1	2	1	2	1	2	2	1	1	2	1
176	2025/4/19 11:09:45	275秒	手机提交	直接访问	49.79.151.95(江苏-南通)	2	3	4	2	1	1	1	2	2	2	2	2	2	2	2	2	4	4	2	4	2	2	3	1	3	3	1	1	2	4	3	3	1	2	2	1	3	2	2	2	1	3	1	1
177	2025/4/19 11:10:10	275秒	手机提交	直接访问	111.72.128.164(江西-宜春)	2	3	4	2	1	1	3	4	4	4	3	3	3	4	4	2	2	3	2	4	2	1	2	2	1	2	2	1	2	2	1	2	1	5	1	1	4	5	3	3	2	3	5	4
178	2025/4/19 11:10:28	284秒	手机提交	直接访问	110.184.210.53(四川-成都)	2	2	3	2	1	1	4	4	4	2	4	4	3	1	1	1	1	1	1	1	2	1	1	2	3	3	4	4	5	4	4	4	2	1	1	3	3	3	3	1	4	1	5	3
179	2025/4/19 11:10:39	279秒	手机提交	直接访问	111.72.134.102(江西-宜春)	2	2	2	2	1	1	1	2	2	1	2	2	2	3	3	1	3	2	1	3	3	3	2	4	4	3	1	2	2	2	2	2	4	1	3	1	3	2	4	5	4	2	4	4
180	2025/4/19 11:11:59	297秒	手机提交	直接访问	59.60.122.233(福建-莆田)	1	2	3	1	2	3	3	3	4	5	4	4	4	4	5	1	2	3	4	5	4	3	1	4	2	1	3	4	4	5	5	4	1	3	5	5	2	4	5	5	4	1	5	3
181	2025/4/19 11:12:10	264秒	手机提交	直接访问	27.150.192.153(福建-莆田)	2	3	4	1	2	3	4	3	4	2	2	4	4	3	4	4	4	3	2	2	5	3	5	5	5	5	2	2	1	2	2	2	2	2	2	2	2	3	4	2	2	2	2	4
182	2025/4/19 11:12:18	318秒	手机提交	直接访问	117.90.219.62(江苏-镇江)	2	2	3	3	1	1	5	3	3	1	1	3	2	3	4	5	5	4	5	4	5	3	4	5	4	5	2	4	4	2	3	2	1	3	1	1	1	2	1	1	2	2	3	3
183	2025/4/19 11:12:59	255秒	手机提交	直接访问	171.44.221.98(湖北-黄冈)	2	3	4	2	5	4	4	5	4	4	4	4	4	2	1	1	1	2	2	2	1	2	2	2	2	2	5	1	1	2	3	1	1	2	2	2	2	2	1	1	2	1	1	2
184	2025/4/19 11:13:30	309秒	手机提交	直接访问	111.72.194.82(江西-鹰潭)	1	3	4	5	3	5	3	4	4	3	4	2	4	3	3	3	1	3	1	3	1	3	3	2	2	1	1	1	3	1	2	2	3	3	5	4	5	3	5	4	4	3	4	3
185	2025/4/19 11:13:37	330秒	手机提交	直接访问	42.179.216.128(辽宁-鞍山)	2	2	3	4	4	3	2	4	3	2	3	3	4	4	3	3	3	3	5	2	4	3	3	3	4	5	1	2	2	1	3	3	2	1	3	3	2	2	3	3	3	3	1	3
186	2025/4/19 11:14:14	309秒	手机提交	直接访问	111.72.130.62(江西-宜春)	1	3	4	5	5	2	4	5	5	2	4	5	4	4	4	5	5	4	4	4	5	5	5	5	3	5	5	5	4	3	5	4	1	1	2	3	3	3	1	2	1	2	2	2
187	2025/4/19 11:14:29	301秒	手机提交	直接访问	220.167.186.48(青海-黄南)	1	2	3	3	5	1	5	5	5	5	5	5	4	4	5	5	4	4	4	4	5	4	4	4	4	4	3	5	3	5	5	4	2	3	3	4	2	2	4	4	2	2	2	2
188	2025/4/19 11:14:39	266秒	手机提交	直接访问	111.72.129.26(江西-宜春)	2	3	4	3	5	3	4	5	4	3	5	2	3	3	1	4	4	4	5	2	5	3	5	4	3	4	1	1	3	3	3	3	2	3	5	1	4	1	4	4	2	2	2	4
189	2025/4/19 11:14:59	266秒	手机提交	直接访问	144.255.44.164(山东-烟台)	2	2	1	5	4	3	5	1	5	1	5	5	5	2	2	2	2	2	2	2	2	2	2	2	1	2	4	5	5	4	4	4	4	2	2	1	1	2	4	4	1	4	2	1
190	2025/4/19 11:15:46	256秒	手机提交	直接访问	222.77.130.125(福建-宁德)	1	2	3	5	5	3	5	5	5	5	5	5	4	5	5	4	4	5	5	4	2	3	4	2	4	4	2	4	4	2	2	4	1	3	5	3	2	4	3	4	4	2	2	5
191	2025/4/19 11:15:53	276秒	手机提交	直接访问	218.74.41.108(浙江-杭州)	1	2	3	4	4	5	3	2	4	3	4	4	3	3	1	2	3	2	1	1	1	2	1	2	1	3	2	1	1	1	2	1	5	5	5	3	3	4	3	3	4	5	3	3
192	2025/4/19 11:16:09	336秒	手机提交	直接访问	106.122.192.121(福建-厦门)	1	2	3	4	5	4	4	2	4	2	2	4	4	2	2	1	1	2	2	2	1	2	2	1	1	2	1	1	2	2	2	2	3	2	4	3	4	3	5	1	2	5	2	3
193	2025/4/19 11:16:16	281秒	手机提交	直接访问	140.250.148.212(山东-济南)	2	3	4	1	1	2	3	3	1	1	2	3	2	2	3	2	2	3	2	1	2	4	3	4	4	3	1	2	3	1	3	1	2	4	2	1	5	3	2	4	3	2	2	4
194	2025/4/19 11:16:42	330秒	手机提交	直接访问	125.87.92.90(重庆-重庆)	2	2	1	1	1	1	1	2	1	1	2	2	2	3	2	3	4	4	4	3	2	1	2	2	1	2	5	2	3	4	2	2	5	5	3	5	3	4	5	5	4	5	4	4
195	2025/4/19 11:17:22	316秒	手机提交	直接访问	110.184.210.117(四川-成都)	1	3	4	1	2	3	3	4	3	5	4	4	3	3	1	1	2	1	2	2	2	1	1	2	2	3	3	3	3	4	2	2	4	3	4	5	3	3	5	4	4	5	3	3
196	2025/4/19 11:17:36	273秒	手机提交	直接访问	42.179.219.180(辽宁-鞍山)	2	2	3	1	1	4	3	4	5	3	4	3	5	2	2	2	2	1	1	2	2	1	2	1	2	2	2	3	2	4	2	4	2	3	2	4	4	3	4	3	4	4	2	2
197	2025/4/19 11:17:37	305秒	手机提交	直接访问	111.72.198.192(江西-鹰潭)	1	2	1	3	1	2	3	4	3	4	3	4	2	2	2	4	2	5	5	1	3	3	3	5	1	2	2	1	2	1	1	1	5	4	5	4	5	5	3	4	3	3	3	3
198	2025/4/19 11:17:41	341秒	手机提交	直接访问	111.72.196.105(江西-鹰潭)	1	2	3	1	5	1	4	4	4	5	3	5	2	2	4	3	2	4	4	4	4	4	4	4	3	4	1	3	5	2	2	5	1	3	1	3	1	3	3	2	1	1	2	3
199	2025/4/19 11:18:12	299秒	手机提交	直接访问	111.72.193.109(江西-鹰潭)	2	2	2	3	1	3	3	2	3	2	2	3	2	2	1	2	2	1	2	2	2	2	2	3	1	2	3	3	1	3	1	3	1	2	2	3	1	3	4	1	1	1	3	5
200	2025/4/19 11:19:02	341秒	手机提交	直接访问	121.206.140.186(福建-三明)	2	2	3	2	1	1	2	1	2	1	2	2	2	1	2	2	2	2	2	1	2	2	2	1	2	2	4	4	4	5	4	5	2	1	4	2	5	5	5	3	2	5	3	2
201	2025/4/19 11:19:06	323秒	手机提交	直接访问	183.156.235.168(浙江-杭州)	1	3	4	3	2	2	1	1	3	1	2	2	1	4	3	4	4	3	3	4	1	1	2	2	2	2	1	2	5	2	4	1	3	3	5	5	5	3	3	4	3	3	3	5
202	2025/4/19 11:36:29	279秒	手机提交	直接访问	111.72.195.49(江西-鹰潭)	2	3	4	3	3	2	4	4	4	2	2	4	3	1	2	2	2	1	2	2	2	2	1	2	1	2	4	2	3	4	3	2	1	2	2	2	1	2	2	2	2	2	2	2
203	2025/4/19 11:36:29	285秒	手机提交	直接访问	111.72.195.49(江西-鹰潭)	1	1	1	2	3	3	1	3	1	1	1	1	1	2	2	2	1	2	2	2	5	1	2	1	2	4	1	3	3	2	2	2	2	1	2	2	1	2	2	2	2	2	2	2
204	2025/4/19 11:36:37	308秒	手机提交	直接访问	114.223.188.127(江苏-无锡)	2	1	1	3	4	3	1	3	4	1	4	3	1	2	2	3	1	2	3	3	2	2	1	2	1	1	2	1	2	1	2	1	2	3	3	3	2	3	2	3	2	4	4	2
205	2025/4/19 11:36:59	262秒	手机提交	直接访问	111.72.130.180(江西-宜春)	1	1	1	3	3	5	3	4	4	5	5	3	4	2	3	3	4	4	3	4	3	1	3	2	2	1	3	5	3	3	4	3	3	3	4	2	4	3	3	3	3	2	2	3
206	2025/4/19 11:37:00	267秒	手机提交	直接访问	111.72.130.180(江西-宜春)	2	1	2	2	3	3	4	2	3	2	3	3	4	4	3	5	3	4	3	4	4	2	2	2	4	2	5	4	4	5	4	4	3	4	2	2	3	3	3	2	3	4	4	2
207	2025/4/19 11:37:55	323秒	手机提交	直接访问	144.255.44.169(山东-烟台)	1	1	4	3	5	2	2	2	2	2	1	2	3	2	2	2	3	4	4	2	4	4	3	4	1	1	1	2	1	1	2	2	5	5	4	5	5	4	1	5	1	2	1	3
208	2025/4/19 11:37:59	323秒	手机提交	直接访问	144.255.40.140(山东-烟台)	2	2	1	4	4	2	2	2	2	4	3	2	2	4	4	2	3	4	3	3	3	4	4	2	3	4	1	2	1	2	2	2	4	4	4	2	3	3	3	4	3	3	4	2
209	2025/4/19 11:38:37	296秒	手机提交	直接访问	125.87.91.96(重庆-重庆)	2	2	2	2	5	4	4	4	4	4	5	4	5	1	1	2	1	2	2	1	4	5	5	3	4	4	2	2	1	1	2	2	3	3	2	3	3	3	3	3	3	2	4	2
210	2025/4/19 11:38:46	274秒	手机提交	直接访问	111.72.198.135(江西-鹰潭)	2	2	1	2	1	2	5	4	5	5	4	4	4	4	4	4	4	4	4	5	1	2	2	1	2	1	2	2	3	1	1	3	3	4	4	3	4	3	4	4	4	4	3	3
211	2025/4/19 11:39:02	260秒	手机提交	直接访问	61.154.88.27(福建-三明)	1	2	2	4	3	3	2	3	3	2	3	4	2	4	4	5	5	4	5	4	5	3	4	5	5	4	1	1	3	2	1	1	2	4	3	2	2	4	3	4	2	3	2	2
212	2025/4/19 11:39:27	305秒	手机提交	直接访问	121.232.7.171(江苏-南通)	2	2	2	2	1	1	2	4	3	3	3	2	3	4	4	4	4	4	4	4	1	5	4	2	2	5	4	3	4	3	5	5	1	1	2	3	3	3	2	1	2	2	1	3
213	2025/4/19 11:39:32	303秒	手机提交	直接访问	59.58.104.189(福建-莆田)	1	2	3	3	3	3	4	4	4	5	4	4	5	4	5	4	5	4	5	4	1	2	2	2	2	2	4	3	2	4	2	4	2	1	2	1	2	1	2	2	2	2	2	1
214	2025/4/19 11:40:13	345秒	手机提交	直接访问	125.87.90.155(重庆-重庆)	1	3	4	3	4	4	2	3	3	1	3	1	2	2	1	2	1	1	2	2	1	2	3	1	2	2	2	2	1	2	2	2	3	2	2	4	4	3	3	3	3	3	2	4
215	2025/4/19 11:40:19	276秒	手机提交	直接访问	111.72.132.193(江西-宜春)	2	2	3	2	2	1	2	2	1	2	2	2	2	2	1	1	1	1	1	1	2	2	2	1	2	1	1	2	2	2	1	1	3	5	3	4	5	4	3	3	4	5	3	5
216	2025/4/19 11:40:26	282秒	手机提交	直接访问	111.72.196.208(江西-鹰潭)	2	3	4	3	5	3	2	3	3	1	1	1	3	2	1	2	2	1	1	2	1	3	1	3	2	2	2	2	2	1	1	2	4	3	2	1	2	5	5	3	4	5	4	3
217	2025/4/19 11:40:53	260秒	手机提交	直接访问	120.40.215.80(福建-三明)	1	2	2	4	5	3	3	3	2	1	1	2	2	4	3	2	3	3	3	3	4	2	3	1	3	4	2	2	2	1	1	1	3	3	3	1	2	2	2	3	1	1	2	3
218	2025/4/19 11:41:04	307秒	手机提交	直接访问	121.207.51.11(福建-泉州)	1	2	2	1	1	2	3	4	3	4	3	4	2	1	3	1	2	3	1	2	2	1	2	2	2	2	4	5	2	1	5	1	2	3	3	2	2	3	4	3	2	4	4	4
219	2025/4/19 11:41:46	346秒	手机提交	直接访问	220.184.21.148(浙江-杭州)	1	2	3	2	1	2	4	4	5	3	5	3	4	3	3	3	2	1	2	3	2	2	4	2	2	4	3	5	5	3	3	4	2	3	4	5	4	3	5	1	3	3	2	5
220	2025/4/19 11:41:58	252秒	手机提交	直接访问	218.6.105.62(福建-莆田)	1	2	1	3	2	2	5	5	4	5	4	4	3	3	5	2	1	2	3	1	3	4	4	4	4	5	4	5	3	3	3	5	4	5	3	4	2	2	2	4	5	3	3	1
221	2025/4/19 11:42:27	295秒	手机提交	直接访问	171.216.90.90(四川-成都)	2	2	1	1	2	1	2	3	1	4	5	5	1	5	5	4	5	3	4	4	1	1	2	1	1	3	3	3	2	2	3	2	3	5	4	3	3	4	3	4	4	3	3	3
222	2025/4/19 11:42:28	320秒	手机提交	直接访问	111.72.197.207(江西-鹰潭)	2	2	3	3	1	4	4	5	5	5	3	3	3	3	3	3	4	3	5	5	3	3	3	3	5	3	4	5	4	4	5	4	2	3	4	3	2	4	5	4	5	3	3	4
223	2025/4/19 11:42:48	269秒	手机提交	直接访问	111.72.131.216(江西-宜春)	2	3	4	2	2	3	4	3	3	4	4	5	3	5	4	4	5	4	4	5	5	3	4	3	3	5	4	4	4	5	4	4	4	4	2	4	4	2	3	3	3	3	4	4
224	2025/4/19 11:43:19	259秒	手机提交	直接访问	218.90.85.207(江苏-无锡)	2	2	3	1	2	2	2	3	4	4	4	3	3	3	4	4	4	3	4	3	3	3	4	4	3	4	4	1	1	2	2	1	4	4	4	2	2	3	2	2	3	2	4	2
225	2025/4/19 11:43:37	318秒	手机提交	直接访问	27.153.142.43(福建-莆田)	1	2	1	2	3	2	5	3	5	5	4	4	4	4	4	4	4	4	5	5	3	5	5	3	4	3	3	3	4	4	3	3	4	4	3	3	3	5	3	5	4	3	4	4
226	2025/4/19 11:43:53	350秒	手机提交	直接访问	117.28.43.193(福建-泉州)	1	2	3	1	5	3	4	2	4	4	2	2	3	2	1	1	1	1	2	2	2	1	2	2	3	3	2	1	2	1	1	1	5	5	3	4	3	4	5	4	5	4	5	3
227	2025/4/19 11:43:56	316秒	手机提交	直接访问	120.35.203.4(福建-三明)	2	3	4	1	4	4	3	1	2	1	2	2	1	3	5	4	3	3	3	3	4	4	3	4	2	4	1	1	1	1	1	1	4	1	4	5	2	3	4	3	1	3	5	5
228	2025/4/19 11:44:27	301秒	手机提交	直接访问	183.130.152.102(浙江-温州)	1	2	3	5	2	3	1	2	1	2	2	1	2	1	3	2	3	3	2	3	1	2	1	1	1	2	2	1	2	2	2	2	4	4	2	2	5	3	5	2	2	3	4	4
229	2025/4/19 11:45:01	307秒	手机提交	直接访问	144.255.40.95(山东-烟台)	2	2	3	3	5	2	1	2	2	1	2	1	2	1	2	2	1	1	2	2	2	1	2	1	2	2	3	2	2	1	2	1	2	2	1	2	1	2	2	2	1	2	1	2
230	2025/4/19 11:45:21	326秒	手机提交	直接访问	220.190.55.241(浙江-温州)	2	2	2	1	1	2	3	1	3	3	3	3	3	1	2	2	2	2	1	1	4	2	2	2	4	4	5	2	1	2	2	2	2	2	2	3	3	2	2	3	2	1	3	1
231	2025/4/19 11:45:29	345秒	手机提交	直接访问	171.41.131.13(湖北-荆门)	1	2	2	4	2	1	1	2	2	1	1	2	1	5	1	5	1	4	3	1	3	3	4	4	3	4	3	3	5	5	3	4	1	1	3	1	2	2	2	3	1	3	2	3
232	2025/4/19 11:45:45	279秒	手机提交	直接访问	118.213.45.171(青海-黄南)	1	2	1	2	2	2	2	3	1	3	1	3	1	3	4	3	2	3	3	4	2	2	2	2	1	1	1	4	2	1	1	1	1	3	5	1	4	5	2	2	2	1	2	2
233	2025/4/19 11:45:53	314秒	手机提交	直接访问	140.250.144.233(山东-济南)	2	3	4	3	3	1	2	2	2	4	2	4	3	1	2	2	1	1	2	2	5	1	2	1	2	3	1	1	3	3	2	3	2	4	3	3	1	5	4	3	4	5	5	2
234	2025/4/19 11:46:30	298秒	手机提交	直接访问	111.72.197.206(江西-鹰潭)	2	2	1	1	3	3	5	2	1	4	1	4	3	1	2	2	2	1	2	1	2	1	3	1	1	1	3	2	1	2	2	2	2	2	2	2	2	1	1	2	2	2	2	1
235	2025/4/19 11:46:54	273秒	手机提交	直接访问	110.82.142.233(福建-莆田)	2	2	2	2	1	2	2	2	4	2	4	4	3	4	4	2	5	2	3	1	1	2	1	2	2	1	2	2	2	1	2	2	2	2	1	2	2	2	2	1	1	2	2	2
236	2025/4/19 11:46:55	254秒	手机提交	直接访问	121.205.212.71(福建-莆田)	2	2	1	1	1	2	1	1	4	3	3	4	2	3	2	1	1	1	1	3	2	2	1	2	1	2	5	4	4	4	4	5	2	2	2	2	2	1	2	1	2	2	2	2
237	2025/4/19 11:47:13	299秒	手机提交	直接访问	183.130.173.107(浙江-温州)	1	2	3	4	2	1	2	4	2	2	3	3	2	3	3	3	4	3	5	5	3	4	1	1	1	5	3	1	3	2	1	3	4	4	5	3	4	3	3	3	3	4	3	5
238	2025/4/19 11:47:21	311秒	手机提交	直接访问	111.72.193.196(江西-鹰潭)	2	2	2	4	4	3	5	5	4	4	5	4	4	4	3	3	4	4	2	3	3	3	3	3	4	5	1	1	3	3	3	2	2	3	1	3	1	3	3	1	2	3	3	3
239	2025/4/19 11:47:58	269秒	手机提交	直接访问	121.205.223.190(福建-莆田)	1	2	3	2	1	3	1	1	1	2	2	2	2	3	2	3	1	2	2	2	4	4	3	4	4	3	4	4	4	4	5	4	2	2	2	1	1	2	1	2	2	2	2	2
240	2025/4/19 11:48:24	255秒	手机提交	直接访问	171.216.90.45(四川-成都)	1	2	2	2	3	2	5	4	4	5	5	4	4	5	4	4	5	4	5	5	2	1	2	1	1	2	3	2	3	1	4	1	2	1	3	1	3	2	1	2	2	3	2	1
241	2025/4/19 11:48:26	291秒	手机提交	直接访问	114.237.16.38(江苏-连云港)	1	3	4	3	4	3	3	1	3	1	3	1	3	3	3	2	2	1	1	3	2	4	3	3	2	4	2	3	2	2	1	1	3	5	2	2	1	4	3	4	3	5	3	4
242	2025/4/19 11:48:50	337秒	手机提交	直接访问	220.184.132.110(浙江-杭州)	2	3	4	5	3	3	3	2	3	2	3	3	3	1	1	2	1	2	2	2	2	1	2	2	1	2	2	2	1	2	2	2	3	4	2	3	5	1	1	4	4	4	3	3
243	2025/4/19 11:49:29	335秒	手机提交	直接访问	171.41.149.226(湖北-荆门)	1	2	3	3	3	3	3	2	3	4	2	4	2	1	1	2	2	2	2	2	3	3	3	3	3	3	2	2	1	1	1	2	2	1	2	2	1	1	2	2	2	2	2	1
244	2025/4/19 11:49:41	333秒	手机提交	直接访问	120.43.33.188(福建-宁德)	2	3	4	1	2	2	1	2	1	3	1	3	2	5	2	3	2	5	4	1	4	1	5	4	1	5	1	2	2	2	2	1	2	2	2	2	2	1	2	2	2	2	2	1
245	2025/4/19 11:49:57	258秒	手机提交	直接访问	120.33.5.197(福建-泉州)	2	2	1	4	3	3	2	3	4	4	4	3	3	4	3	2	2	3	4	4	1	3	3	1	2	2	2	3	2	2	1	3	2	2	2	2	1	2	2	2	2	2	2	1
246	2025/4/19 11:50:22	281秒	手机提交	直接访问	121.205.223.63(福建-莆田)	2	2	2	4	3	4	3	2	1	5	3	3	3	5	4	5	4	5	5	3	2	4	5	4	5	2	3	4	3	2	2	2	1	3	3	3	3	2	3	3	3	1	1	2
247	2025/4/19 11:50:53	262秒	手机提交	直接访问	144.255.44.60(山东-烟台)	2	2	3	5	4	3	5	4	4	3	3	4	4	4	4	4	4	4	5	4	4	5	4	5	3	4	5	4	4	4	4	4	1	1	2	2	2	1	2	2	2	2	1	2
248	2025/4/19 11:51:21	281秒	手机提交	直接访问	220.191.14.209(浙江-杭州)	1	2	1	3	5	5	2	4	4	4	4	3	4	5	4	4	3	3	3	5	4	5	4	4	4	4	5	4	4	5	4	4	2	2	3	3	2	1	2	3	2	3	1	1
249	2025/4/19 11:51:52	270秒	手机提交	直接访问	144.255.44.178(山东-烟台)	2	2	2	4	4	4	4	1	3	3	5	2	4	5	4	4	5	4	4	4	4	4	4	4	4	5	5	5	4	4	4	4	1	1	1	3	2	2	2	1	2	1	3	3
250	2025/4/19 11:52:19	332秒	手机提交	直接访问	220.190.49.71(浙江-温州)	1	2	3	5	4	4	1	3	1	2	3	3	3	4	4	4	2	4	3	2	4	3	3	4	2	4	3	4	3	5	3	4	2	3	3	2	3	2	3	4	4	3	4	2
251	2025/4/19 11:52:23	264秒	手机提交	直接访问	111.72.129.181(江西-宜春)	1	2	1	2	5	4	5	4	4	5	5	4	3	4	5	4	3	3	5	3	2	2	2	2	1	2	3	3	3	3	4	3	2	2	2	3	5	3	2	3	2	5	3	3
252	2025/4/19 11:52:45	274秒	手机提交	直接访问	42.179.216.26(辽宁-鞍山)	2	3	4	3	5	3	3	2	5	5	3	4	1	4	4	5	4	4	4	5	4	4	4	4	4	5	3	3	4	4	5	4	3	2	3	3	2	1	3	2	2	1	1	2
253	2025/4/19 11:52:58	253秒	手机提交	直接访问	114.223.41.125(江苏-无锡)	1	2	2	3	5	3	4	5	5	5	4	4	5	4	4	4	5	4	4	4	4	2	3	3	2	3	4	4	4	4	4	4	4	1	4	5	1	2	4	5	2	3	5	3
254	2025/4/19 11:53:22	346秒	手机提交	直接访问	180.127.247.138(江苏-连云港)	2	3	4	4	3	5	2	4	2	4	4	4	3	4	5	5	5	5	5	4	4	3	4	3	3	5	3	5	1	2	2	3	4	2	4	4	4	4	4	2	4	2	2	4
255	2025/4/19 11:53:48	267秒	手机提交	直接访问	171.41.149.157(湖北-荆门)	1	2	2	5	4	4	3	2	5	5	2	3	1	4	5	5	5	5	5	5	3	3	3	2	2	2	5	4	5	1	5	4	5	5	3	3	3	5	3	5	5	4	3	5
256	2025/4/19 11:54:14	339秒	手机提交	直接访问	183.142.59.234(浙江-湖州)	1	3	4	5	2	2	3	3	5	5	5	5	4	3	4	2	4	3	3	2	4	5	4	5	5	5	5	4	4	5	5	4	1	2	1	1	2	2	2	2	2	1	2	1
257	2025/4/19 11:54:33	294秒	手机提交	直接访问	111.72.197.71(江西-鹰潭)	2	2	2	3	4	3	3	3	5	5	5	5	4	3	4	5	5	3	3	5	5	4	4	4	5	5	5	4	4	5	5	4	4	5	5	3	4	5	1	2	1	2	1	5
258	2025/4/19 11:54:34	300秒	手机提交	直接访问	42.179.216.115(辽宁-鞍山)	2	2	2	4	4	5	2	1	1	1	2	2	1	4	3	3	2	4	4	3	4	4	5	4	4	4	4	4	4	4	3	2	2	3	2	2	4	3	3	4	3	4	2	3
259	2025/4/19 11:54:50	282秒	手机提交	直接访问	125.125.139.140(浙江-湖州)	1	3	4	5	2	4	3	4	5	5	4	3	3	1	4	5	3	5	2	1	5	4	3	5	5	3	4	3	2	4	5	1	5	5	4	5	5	3	4	3	4	5	5	3
260	2025/4/19 11:55:14	329秒	手机提交	直接访问	42.179.219.33(辽宁-鞍山)	1	2	2	3	4	4	5	4	5	4	4	4	5	4	4	4	4	4	5	4	5	3	3	3	3	2	2	4	1	3	3	2	2	2	4	2	4	4	3	2	1	1	4	2
261	2025/4/19 11:55:44	300秒	手机提交	直接访问	125.87.87.155(重庆-重庆)	1	2	1	5	4	3	3	4	5	5	5	3	3	4	4	4	4	4	5	4	5	5	5	4	5	3	4	4	4	4	4	4	1	4	5	4	1	3	2	3	2	3	5	4
262	2025/4/19 11:56:04	334秒	手机提交	直接访问	110.86.178.145(福建-莆田)	1	2	3	4	4	4	5	4	5	5	4	4	4	4	4	5	5	4	4	4	4	4	4	4	2	2	4	4	3	5	5	3	5	3	5	4	5	5	3	5	5	4	3	3
263	2025/4/19 11:56:05	276秒	手机提交	直接访问	124.72.102.29(福建-泉州)	1	3	4	3	3	3	1	1	1	3	2	3	3	4	2	3	3	5	5	3	2	1	2	1	1	2	2	2	2	2	2	4	3	3	3	3	3	2	4	2	2	2	3	4
264	2025/4/19 11:56:26	314秒	手机提交	直接访问	111.72.194.130(江西-鹰潭)	1	3	4	3	3	3	2	4	1	5	4	4	5	3	3	2	3	5	2	5	2	1	2	1	2	2	2	3	2	2	2	3	3	5	5	4	3	4	3	3	5	4	3	4
265	2025/4/19 11:56:50	278秒	手机提交	直接访问	125.87.92.154(重庆-重庆)	2	3	4	3	4	3	1	2	2	1	2	1	2	5	1	5	2	4	5	2	4	4	4	2	4	2	3	5	3	5	3	2	4	4	2	3	3	2	2	4	3	3	3	3
266	2025/4/19 11:57:12	341秒	手机提交	直接访问	115.195.92.244(浙江-杭州)	2	2	2	5	3	3	3	3	4	4	2	2	2	2	2	2	3	3	2	4	3	3	2	3	4	2	4	4	5	2	4	3	3	5	5	1	1	4	5	4	3	3	3	5
267	2025/4/19 11:57:30	288秒	手机提交	直接访问	111.72.196.32(江西-鹰潭)	1	2	2	5	5	5	4	4	4	5	4	4	4	1	2	2	2	1	2	2	2	2	2	2	2	2	2	2	2	1	1	1	3	3	4	4	5	3	3	5	3	4	4	5
268	2025/4/19 11:57:38	255秒	手机提交	直接访问	125.87.80.175(重庆-重庆)	1	2	3	4	5	5	2	2	2	1	1	1	2	1	5	2	5	3	1	5	5	4	4	5	4	5	2	4	3	1	4	2	5	2	3	5	1	2	2	5	5	2	3	2
269	2025/4/19 11:58:00	294秒	手机提交	直接访问	110.89.121.150(福建-三明)	2	2	2	4	4	5	2	5	5	3	4	1	4	4	1	2	4	5	5	2	4	5	4	5	4	4	2	2	2	2	2	1	5	5	3	5	3	3	5	3	4	5	5	4
270	2025/4/19 11:58:38	341秒	手机提交	直接访问	110.86.176.186(福建-莆田)	2	3	4	5	4	3	3	2	4	4	3	3	4	5	4	4	4	5	4	4	5	4	4	4	3	5	2	4	2	2	4	4	4	4	1	4	4	5	1	1	5	3	1	2
271	2025/4/19 11:59:01	268秒	手机提交	直接访问	140.237.14.133(福建-莆田)	1	2	1	4	5	3	4	3	4	5	5	5	3	5	5	4	5	4	5	4	2	1	2	2	2	1	5	4	5	3	4	4	4	5	3	4	5	4	3	4	4	4	3	3
272	2025/4/19 11:59:12	349秒	手机提交	直接访问	183.130.235.67(浙江-温州)	1	2	3	4	4	4	4	4	4	4	5	5	5	3	4	4	3	3	2	4	2	3	4	3	5	4	4	5	4	3	4	4	5	3	4	3	4	3	4	4	5	4	5	4
273	2025/4/19 11:59:30	260秒	手机提交	直接访问	114.231.3.25(江苏-南通)	1	3	4	4	5	5	4	4	3	5	3	3	5	5	4	4	2	4	3	4	4	4	4	4	4	4	4	4	3	5	3	4	3	3	3	4	4	5	5	5	5	3	3	4
274	2025/4/19 12:00:11	261秒	手机提交	直接访问	122.230.52.92(浙江-湖州)	2	2	3	1	3	2	4	4	4	5	4	4	5	4	3	2	4	2	4	4	5	5	4	5	3	4	4	5	4	4	4	4	5	3	3	4	3	5	3	3	5	4	4	4
275	2025/4/19 12:00:27	330秒	手机提交	直接访问	171.216.90.153(四川-成都)	1	3	4	1	3	3	2	4	3	3	4	2	4	4	4	5	5	2	2	4	1	1	3	2	3	2	1	2	2	1	3	2	2	1	2	2	1	2	2	2	2	2	2	1
276	2025/4/19 12:00:39	259秒	手机提交	直接访问	42.179.216.167(辽宁-鞍山)	1	2	1	5	4	2	4	4	4	5	4	4	4	2	3	2	3	1	3	3	2	1	2	2	1	2	3	4	3	3	3	2	1	2	2	1	4	2	4	5	3	2	3	2
277	2025/4/19 12:00:58	268秒	手机提交	直接访问	218.72.3.19(浙江-杭州)	2	2	2	4	5	1	2	5	5	1	5	2	3	5	5	4	4	4	5	5	1	2	2	2	2	2	2	1	2	1	2	1	1	5	1	1	3	5	1	4	1	5	4	1
278	2025/4/19 12:01:40	277秒	手机提交	直接访问	115.195.92.253(浙江-杭州)	1	2	3	5	3	5	5	4	5	5	4	4	4	2	2	1	2	2	1	2	4	4	5	4	4	4	3	2	4	3	4	2	1	2	2	2	1	1	2	2	2	2	2	1
279	2025/4/19 12:01:58	327秒	手机提交	直接访问	125.79.50.244(福建-三明)	1	2	1	4	5	4	4	4	4	4	4	5	4	4	4	4	2	4	3	2	4	4	3	3	3	5	4	3	5	4	5	5	4	2	2	3	1	5	5	5	2	3	5	3
280	2025/4/19 12:02:07	306秒	手机提交	直接访问	125.87.91.185(重庆-重庆)	2	2	2	4	5	1	4	2	4	3	4	2	3	5	5	5	5	4	3	5	4	4	5	5	4	3	5	3	5	5	5	4	3	4	5	4	4	4	1	1	2	5	1	3
281	2025/4/19 12:02:24	300秒	手机提交	直接访问	183.130.176.225(浙江-温州)	1	2	2	3	2	5	5	4	4	4	5	5	4	3	4	3	5	4	5	3	5	5	4	5	5	5	3	5	5	2	2	4	5	4	3	3	4	3	3	3	4	5	3	5
282	2025/4/19 12:03:12	294秒	手机提交	直接访问	121.235.142.209(江苏-无锡)	2	2	2	5	3	3	3	5	4	4	3	4	5	5	4	3	5	5	3	1	1	2	1	1	2	1	4	3	2	2	3	3	1	5	3	1	2	5	1	4	1	1	2	4
283	2025/4/19 12:03:27	250秒	手机提交	直接访问	125.87.93.15(重庆-重庆)	2	2	2	5	4	3	2	4	4	3	4	4	2	4	3	2	2	3	4	4	2	4	3	2	2	2	4	3	2	4	2	4	5	5	3	4	3	2	5	2	4	4	1	5
284	2025/4/19 12:03:37	310秒	手机提交	直接访问	114.232.12.243(江苏-南通)	1	2	2	4	4	4	5	4	5	4	4	4	5	4	4	4	5	4	4	4	2	3	5	3	5	4	3	3	2	3	2	3	5	1	2	1	2	1	2	2	2	5	3	5
285	2025/4/19 12:03:43	319秒	手机提交	直接访问	125.125.57.170(浙江-湖州)	2	2	1	5	4	4	3	2	4	4	3	3	4	4	4	4	5	4	4	4	1	1	2	4	1	5	2	2	3	3	2	3	4	4	3	3	2	3	3	4	2	2	2	3
286	2025/4/19 12:03:50	325秒	手机提交	直接访问	183.130.200.171(浙江-温州)	1	2	1	4	5	5	5	4	4	4	4	5	5	5	3	3	5	5	5	3	4	4	4	5	5	4	5	4	4	4	5	4	4	3	5	5	3	3	3	4	5	3	3	3
287	2025/4/19 12:04:42	259秒	手机提交	直接访问	122.230.39.5(浙江-湖州)	1	2	2	5	3	5	5	4	4	5	4	4	5	5	4	4	5	4	4	3	4	5	5	5	5	5	4	4	4	4	4	4	4	3	5	4	3	4	4	5	3	3	4	3
288	2025/4/19 12:04:57	253秒	手机提交	直接访问	221.230.226.233(江苏-泰州)	2	3	4	3	5	5	4	4	1	2	4	1	3	5	4	4	4	5	4	4	4	4	3	5	5	5	4	4	4	4	4	4	5	5	3	5	3	5	5	3	4	4	5	3
289	2025/4/19 12:05:03	273秒	手机提交	直接访问	171.41.131.117(湖北-荆门)	1	2	1	5	3	5	2	1	3	5	2	2	4	5	2	3	3	3	5	5	4	4	5	4	4	5	4	3	3	5	4	4	4	4	3	3	3	2	1	4	3	4	2	4
290	2025/4/19 12:05:24	286秒	手机提交	直接访问	125.109.62.47(浙江-温州)	1	2	3	5	3	5	5	4	4	4	5	4	4	4	4	4	4	4	4	5	2	5	1	4	3	2	5	5	4	3	4	4	3	2	4	3	4	4	2	2	2	3	4	2
291	2025/4/19 12:05:28	309秒	手机提交	直接访问	117.42.94.24(江西-抚州)	1	2	3	4	4	5	4	4	4	4	4	5	4	4	4	5	5	4	5	4	3	3	4	3	5	4	4	3	4	4	3	4	4	3	3	4	4	4	5	5	3	3	4	4
292	2025/4/19 12:06:14	254秒	手机提交	直接访问	125.109.62.16(浙江-温州)	2	3	4	5	5	3	1	3	4	5	3	4	2	5	4	4	4	4	3	4	4	4	4	5	4	5	4	3	3	3	5	5	4	5	3	3	4	5	5	5	4	5	3	5
293	2025/4/19 12:06:29	301秒	手机提交	直接访问	115.204.144.255(浙江-杭州)	1	2	1	3	5	5	5	5	5	5	5	5	4	5	5	5	5	5	5	5	2	1	2	1	2	2	5	3	3	5	5	3	3	4	3	2	4	2	3	2	3	3	4	2
294	2025/4/19 12:06:38	283秒	手机提交	直接访问	111.72.128.149(江西-宜春)	1	2	1	5	5	3	4	4	4	4	5	5	4	5	5	4	4	4	5	5	5	5	3	5	2	3	4	5	3	5	1	5	4	3	4	3	3	4	3	4	4	4	3	3
295	2025/4/19 12:06:52	306秒	手机提交	直接访问	140.250.148.202(山东-济南)	2	3	4	1	2	4	5	5	3	4	5	4	3	4	4	5	4	5	3	4	4	4	4	4	5	4	5	5	5	4	5	4	2	4	1	4	4	4	1	2	2	2	2	3
296	2025/4/19 12:06:59	259秒	手机提交	直接访问	144.255.44.79(山东-烟台)	1	2	3	3	3	3	3	3	2	2	3	2	1	2	2	1	1	2	1	2	4	3	3	4	3	4	1	2	1	1	2	2	2	4	5	4	5	1	3	1	3	3	3	2
297	2025/4/19 12:07:42	319秒	手机提交	直接访问	183.156.3.233(浙江-杭州)	1	3	4	3	3	3	4	2	2	2	3	3	4	4	2	5	2	4	5	1	3	4	3	2	3	3	2	1	1	1	2	1	5	5	5	5	4	4	5	3	4	4	5	3
298	2025/4/19 12:07:58	310秒	手机提交	直接访问	140.224.30.4(福建-泉州)	2	2	3	2	1	4	2	2	3	2	2	4	4	4	4	5	5	4	5	4	4	5	4	4	5	4	2	2	3	2	3	4	5	5	3	1	5	3	5	2	5	4	1	3
299	2025/4/19 12:08:10	301秒	手机提交	直接访问	111.72.196.86(江西-鹰潭)	1	2	3	1	3	2	2	1	1	2	2	2	1	5	3	3	1	5	5	1	4	5	4	3	3	3	2	3	2	2	2	4	5	3	5	5	4	5	3	5	4	5	5	4
300	2025/4/19 12:08:20	339秒	手机提交	直接访问	111.72.196.93(江西-鹰潭)	2	2	2	5	3	3	4	4	4	4	5	4	4	3	5	4	2	5	4	1	5	4	5	4	5	5	4	5	5	4	4	5	3	3	5	4	5	4	4	4	4	3	4	5
301	2025/4/19 12:08:26	264秒	手机提交	直接访问	125.78.228.147(福建-莆田)	2	2	1	1	1	1	5	2	4	1	3	1	4	4	2	3	2	2	4	4	4	4	4	5	4	4	2	5	1	2	3	1	5	3	4	5	3	4	4	5	4	3	5	4
302	2025/4/19 12:09:10	336秒	手机提交	直接访问	110.88.28.5(福建-三明)	1	2	2	2	5	4	3	5	5	3	4	3	3	3	4	3	2	2	4	2	5	3	4	3	5	4	3	3	4	3	4	5	2	2	2	2	2	2	1	2	2	2	2	2
303	2025/4/19 12:09:26	326秒	手机提交	直接访问	49.88.62.245(江苏-连云港)	2	2	2	3	4	4	4	4	3	2	3	2	2	5	4	4	5	4	4	3	4	4	4	4	5	4	4	1	3	2	3	5	3	4	3	4	3	5	4	4	5	3	4	5
304	2025/4/19 12:09:48	290秒	手机提交	直接访问	220.190.49.115(浙江-温州)	1	3	4	5	4	5	3	5	4	5	5	3	3	4	4	5	5	4	5	4	5	5	4	5	5	4	4	4	2	3	3	3	4	3	5	3	3	4	5	4	4	3	3	3
305	2025/4/19 12:09:54	287秒	手机提交	直接访问	144.255.44.228(山东-烟台)	1	2	2	3	3	3	4	4	4	4	5	4	4	3	4	3	4	3	4	4	4	5	4	4	5	5	5	5	4	5	4	4	4	4	2	4	1	5	4	2	3	1	1	3
306	2025/4/19 12:10:12	285秒	手机提交	直接访问	117.90.221.231(江苏-镇江)	1	2	2	4	3	4	3	3	4	3	4	2	3	3	4	3	2	3	4	3	2	2	3	2	2	1	3	2	1	2	5	4	5	5	3	4	4	5	4	4	4	5	1	5
307	2025/4/19 12:10:39	307秒	手机提交	直接访问	114.231.104.216(江苏-南通)	2	2	1	4	5	3	3	2	3	4	4	3	2	4	3	4	5	3	3	3	3	3	3	4	1	3	2	2	3	2	3	3	2	4	2	2	4	4	3	4	3	4	4	4
308	2025/4/19 12:10:54	300秒	手机提交	直接访问	144.255.44.112(山东-烟台)	1	2	2	5	4	4	4	4	4	4	4	4	5	4	5	4	4	3	5	3	5	5	5	3	5	5	5	5	2	3	1	1	5	4	4	5	5	5	3	5	3	3	4	3
309	2025/4/19 12:11:18	278秒	手机提交	直接访问	49.70.190.147(江苏-镇江)	1	2	1	4	5	5	4	3	2	3	4	3	2	1	2	1	1	5	1	5	5	1	3	5	2	3	2	1	3	1	2	5	3	4	4	5	3	4	5	3	5	4	5	3
310	2025/4/19 12:11:25	297秒	手机提交	直接访问	121.232.181.168(江苏-镇江)	2	2	1	3	3	3	4	2	4	4	3	3	5	4	4	4	5	4	4	4	4	4	5	5	5	5	1	5	3	2	1	3	4	4	4	3	3	3	4	5	4	3	3	4
311	2025/4/19 12:11:41	343秒	手机提交	直接访问	114.231.127.113(江苏-南通)	1	2	1	3	5	5	5	4	4	4	4	5	4	4	4	4	4	4	4	4	4	4	5	4	5	4	4	5	5	5	2	5	2	5	5	5	4	5	3	4	3	3	1	3
312	2025/4/19 12:12:05	258秒	手机提交	直接访问	144.255.40.98(山东-烟台)	1	2	2	3	3	2	3	2	4	2	4	3	4	4	3	5	1	3	4	2	2	1	5	4	4	1	2	1	2	2	1	2	4	5	4	5	3	4	3	5	3	5	5	4
313	2025/4/19 12:12:24	254秒	手机提交	直接访问	171.41.130.130(湖北-荆门)	1	2	2	5	5	5	3	2	3	4	4	3	2	5	4	3	3	5	4	4	3	5	4	5	5	3	4	4	4	5	4	5	4	4	4	5	5	3	4	4	3	5	3	4
314	2025/4/19 12:12:56	287秒	手机提交	直接访问	117.26.228.51(福建-莆田)	1	3	4	3	2	3	5	4	4	4	4	4	4	5	4	5	4	4	4	4	4	4	5	5	4	4	4	4	4	4	4	4	4	5	4	4	3	3	4	5	5	5	4	5
315	2025/4/19 12:13:07	339秒	手机提交	直接访问	140.224.28.52(福建-泉州)	2	2	3	1	4	3	4	4	5	4	5	4	4	4	4	5	4	4	4	5	4	4	4	4	4	5	4	4	5	5	5	5	2	2	3	3	3	3	2	2	1	1	1	1
316	2025/4/19 12:13:26	325秒	手机提交	直接访问	114.229.60.41(江苏-镇江)	1	3	4	2	4	3	3	4	2	4	2	2	2	5	5	4	4	5	4	5	4	4	5	4	5	5	4	5	4	4	5	5	3	5	4	3	4	3	5	4	5	4	4	3
317	2025/4/19 12:13:35	255秒	手机提交	直接访问	115.208.165.26(浙江-湖州)	2	2	2	5	4	4	4	4	4	4	5	4	5	5	3	5	4	3	4	5	5	3	5	3	4	5	5	5	4	5	4	5	3	3	3	5	3	3	4	3	4	3	3	4
318	2025/4/19 12:13:49	313秒	手机提交	直接访问	114.232.13.33(江苏-南通)	1	3	4	4	2	4	4	4	4	4	4	4	4	3	3	4	4	5	4	4	1	3	2	5	2	5	5	4	3	5	5	4	1	2	1	2	2	2	2	1	2	2	2	2
319	2025/4/19 12:14:30	316秒	手机提交	直接访问	121.205.222.167(福建-莆田)	2	2	1	5	4	4	2	1	1	2	2	2	2	1	1	1	1	3	1	3	2	2	2	2	2	2	4	4	3	5	4	5	1	3	1	3	1	1	2	3	3	3	1	3
320	2025/4/19 12:14:40	254秒	手机提交	直接访问	114.232.155.24(江苏-南通)	1	2	1	4	4	5	1	4	3	4	3	2	2	1	2	1	1	2	1	2	1	1	3	3	1	3	1	3	4	5	4	5	3	2	4	2	3	3	4	4	3	3	4	4
321	2025/4/19 12:15:08	318秒	手机提交	直接访问	117.42.94.245(江西-抚州)	1	3	4	4	5	5	1	1	2	1	4	2	3	4	3	2	2	3	4	4	2	1	2	1	2	1	4	1	2	4	3	5	2	5	4	3	3	5	1	1	5	1	1	1
322	2025/4/19 12:15:14	346秒	手机提交	直接访问	171.41.151.51(湖北-荆门)	1	3	4	5	3	5	4	4	4	5	4	4	4	3	3	3	3	5	4	5	2	2	2	1	1	2	1	3	2	1	3	3	4	4	5	4	3	3	3	3	5	3	3	3
323	2025/4/19 12:15:17	334秒	手机提交	直接访问	218.87.205.190(江西-抚州)	2	3	4	5	5	3	5	4	3	4	3	3	4	4	2	4	4	3	2	4	3	5	5	3	4	4	5	2	1	4	5	2	3	3	4	5	4	4	3	3	3	5	4	3
324	2025/4/19 12:15:58	266秒	手机提交	直接访问	144.255.40.169(山东-烟台)	1	2	3	5	4	5	3	3	3	1	1	1	1	2	2	2	2	1	2	1	2	1	3	2	3	2	3	1	2	3	2	1	4	3	5	5	3	3	5	3	3	5	3	5
325	2025/4/19 12:16:11	347秒	手机提交	直接访问	125.87.86.7(重庆-重庆)	1	2	3	1	2	5	3	2	1	3	3	2	3	5	5	2	3	4	2	2	3	4	3	2	2	3	3	4	3	3	3	4	2	3	3	3	2	3	4	4	2	3	3	3
326	2025/4/19 12:16:44	267秒	手机提交	直接访问	221.230.226.206(江苏-泰州)	1	2	3	2	3	5	3	4	4	4	2	2	2	5	1	3	2	4	5	4	3	4	5	2	5	3	2	1	2	2	2	2	3	3	3	3	3	4	2	2	4	3	4	2
327	2025/4/19 12:16:45	309秒	手机提交	直接访问	125.87.92.135(重庆-重庆)	1	2	3	3	3	5	2	1	1	3	3	2	1	5	1	4	2	3	3	2	2	2	1	2	2	1	1	1	2	1	1	2	5	3	3	3	5	3	4	4	4	5	5	3
328	2025/4/19 12:16:50	336秒	手机提交	直接访问	111.72.131.130(江西-宜春)	2	2	3	2	1	1	1	3	3	2	1	3	1	2	2	2	2	1	2	1	4	4	2	2	4	2	1	2	1	2	2	1	5	3	2	3	2	4	2	3	1	1	2	2
329	2025/4/19 12:17:34	295秒	手机提交	直接访问	125.87.84.21(重庆-重庆)	2	2	2	2	5	3	3	1	1	2	2	4	2	2	4	3	3	4	2	4	5	5	4	4	5	3	4	5	5	4	5	4	4	4	3	4	4	3	2	3	4	2	3	3
330	2025/4/19 12:17:45	336秒	手机提交	直接访问	114.223.62.218(江苏-无锡)	1	2	1	3	4	3	5	2	3	5	4	3	4	3	2	4	2	5	5	1	4	4	4	4	4	3	3	5	3	4	3	5	4	4	1	1	1	1	2	3	2	2	5	5
331	2025/4/19 12:18:19	297秒	手机提交	直接访问	220.190.43.244(浙江-温州)	2	2	2	3	3	5	5	5	4	4	5	5	5	5	5	5	4	3	3	5	3	1	3	3	2	1	3	3	3	3	3	3	3	4	4	2	2	3	2	2	2	3	3	2
332	2025/4/19 12:18:19	337秒	手机提交	直接访问	125.87.86.206(重庆-重庆)	2	3	4	4	5	2	3	3	5	5	3	5	3	5	4	4	5	5	4	4	1	2	1	1	2	2	4	4	2	3	2	4	4	5	5	5	3	4	3	5	5	4	3	4
333	2025/4/19 12:18:19	283秒	手机提交	直接访问	183.130.152.114(浙江-温州)	2	2	3	2	1	1	4	5	4	4	5	5	5	4	5	4	2	1	1	5	1	3	3	3	1	3	4	5	3	3	5	3	2	4	2	4	3	4	2	2	2	3	2	3
334	2025/4/19 12:19:01	277秒	手机提交	直接访问	144.255.40.185(山东-烟台)	2	2	2	2	3	3	4	5	5	4	5	4	5	5	5	4	5	3	5	3	2	3	2	3	2	4	4	2	4	2	3	4	1	3	1	3	2	3	3	3	3	3	2	3
335	2025/4/19 12:19:13	307秒	手机提交	直接访问	183.128.241.25(浙江-杭州)	2	2	1	3	3	5	5	4	5	3	5	5	5	5	5	3	5	5	5	3	4	3	3	4	3	3	5	4	3	3	5	4	5	3	4	4	5	3	3	5	4	5	4	4
336	2025/4/19 12:19:43	266秒	手机提交	直接访问	42.179.219.175(辽宁-鞍山)	1	2	1	3	4	4	5	4	4	4	4	5	4	4	3	5	5	5	5	5	3	4	5	5	3	5	3	1	3	2	3	3	5	3	3	4	5	5	4	4	4	5	4	4
337	2025/4/19 12:19:55	328秒	手机提交	直接访问	114.223.41.255(江苏-无锡)	2	2	3	5	3	5	5	4	3	3	1	1	1	4	5	4	4	4	4	4	1	4	3	5	2	1	4	2	2	2	2	2	3	3	3	3	5	5	3	4	5	4	3	5
338	2025/4/19 12:20:00	288秒	手机提交	直接访问	27.150.85.177(福建-三明)	2	3	4	5	3	4	3	3	2	2	4	3	2	4	4	4	4	4	5	5	2	3	2	2	3	3	2	2	2	4	2	3	3	3	3	3	3	5	4	3	4	5	4	5
339	2025/4/19 12:20:42	288秒	手机提交	直接访问	49.70.190.134(江苏-镇江)	1	2	2	4	4	4	2	3	1	2	1	1	2	5	1	5	1	5	4	5	3	2	2	2	3	2	1	5	1	2	4	5	4	5	3	4	4	4	4	5	5	4	5	3
340	2025/4/19 12:20:46	332秒	手机提交	直接访问	111.72.130.88(江西-宜春)	1	2	2	4	4	4	5	4	5	5	5	4	3	4	2	1	1	5	3	2	3	2	2	2	4	2	2	2	3	1	3	1	5	3	5	5	3	3	4	3	4	3	4	5
341	2025/4/19 12:21:14	283秒	手机提交	直接访问	183.130.184.132(浙江-温州)	1	3	4	4	5	4	4	4	3	4	4	3	3	1	1	2	3	3	3	1	4	4	5	4	5	4	2	2	2	2	2	2	3	4	5	3	4	5	5	4	5	3	4	4
342	2025/4/19 12:21:29	287秒	手机提交	直接访问	111.72.193.142(江西-鹰潭)	2	2	2	3	4	5	3	3	3	2	2	3	3	5	3	4	1	3	4	3	4	5	4	4	4	4	3	3	4	3	3	2	4	3	3	3	3	4	2	3	2	2	4	2
343	2025/4/19 12:21:31	259秒	手机提交	直接访问	171.41.149.34(湖北-荆门)	2	2	1	5	3	5	2	1	2	1	2	2	2	4	3	3	3	3	3	3	4	5	4	5	4	4	4	3	5	5	5	4	2	2	2	4	3	2	3	4	3	3	3	3
344	2025/4/19 12:22:07	310秒	手机提交	直接访问	115.197.161.81(浙江-杭州)	1	2	2	5	5	3	3	4	3	5	4	4	3	3	4	3	2	3	4	3	4	4	4	5	4	4	5	5	3	4	4	5	3	4	4	3	4	3	5	4	4	5	3	3
345	2025/4/19 12:22:15	307秒	手机提交	直接访问	111.72.196.194(江西-鹰潭)	2	2	2	3	4	2	3	3	4	3	3	2	4	4	4	5	4	4	5	4	5	4	4	3	4	5	5	5	4	5	5	3	4	3	3	5	4	3	5	4	4	3	5	3
346	2025/4/19 12:22:53	310秒	手机提交	直接访问	140.250.148.143(山东-济南)	1	2	2	5	5	4	3	3	4	4	3	4	3	4	5	4	4	5	4	5	5	5	4	4	4	3	5	4	5	4	4	4	5	3	4	5	3	5	4	5	3	3	4	5
347	2025/4/19 12:23:35	266秒	手机提交	直接访问	117.90.219.164(江苏-镇江)	1	2	2	4	5	4	4	3	3	5	5	4	5	5	5	3	5	5	5	3	4	4	4	4	5	5	3	5	5	4	5	4	3	5	4	3	5	4	3	5	5	4	4	5
348	2025/4/19 12:23:39	293秒	手机提交	直接访问	49.88.62.227(江苏-连云港)	1	3	4	3	5	5	5	5	4	4	5	5	4	4	5	5	4	4	4	4	4	4	4	5	4	5	5	4	4	3	3	5	4	5	5	4	4	3	4	4	4	3	4	5
349	2025/4/19 12:23:42	339秒	手机提交	直接访问	121.226.82.122(江苏-南通)	1	3	4	2	3	1	4	1	3	5	5	5	1	3	3	4	4	2	4	4	5	5	5	2	4	3	2	1	2	2	2	2	3	4	5	3	1	4	5	1	5	5	3	5
350	2025/4/19 12:24:19	314秒	手机提交	直接访问	220.190.43.246(浙江-温州)	1	2	2	1	5	1	5	4	5	5	4	4	4	5	5	5	5	4	3	5	3	4	4	4	3	3	5	4	5	4	4	5	5	5	2	3	3	2	4	2	5	3	5	2
351	2025/4/19 12:25:09	259秒	手机提交	直接访问	183.130.139.148(浙江-温州)	2	2	1	2	3	2	4	3	5	5	4	5	4	3	2	4	4	3	3	3	4	3	2	4	4	2	4	4	5	4	4	4	4	5	4	3	5	4	5	3	4	4	3	4
352	2025/4/19 12:25:11	331秒	手机提交	直接访问	183.130.245.188(浙江-温州)	1	2	2	5	2	4	1	5	2	5	2	4	1	5	5	5	4	4	4	4	5	3	5	4	5	4	2	4	3	4	4	4	4	5	5	3	3	5	3	3	4	4	5	4
353	2025/4/19 12:25:13	297秒	手机提交	直接访问	220.190.63.242(浙江-温州)	2	3	4	2	1	1	5	4	4	5	4	4	4	4	3	3	3	4	4	5	4	4	4	4	4	4	4	4	2	2	4	3	3	3	3	5	5	5	5	4	4	4	4	5
354	2025/4/19 12:25:45	306秒	手机提交	直接访问	49.70.172.214(江苏-镇江)	2	3	4	4	3	4	5	4	4	4	4	5	5	4	4	4	4	4	4	4	3	5	5	4	5	3	3	4	4	5	3	4	5	4	4	4	3	3	4	4	5	5	3	5
355	2025/4/19 12:26:47	335秒	手机提交	直接访问	111.72.198.15(江西-鹰潭)	1	2	2	4	5	2	4	4	5	4	4	4	4	5	4	4	5	4	4	4	4	2	5	4	5	5	4	1	3	4	1	2	1	4	2	5	5	3	3	3	5	5	2	5
356	2025/4/19 12:26:51	255秒	手机提交	直接访问	125.118.211.188(浙江-杭州)	2	2	1	2	1	2	5	4	5	4	5	4	5	4	3	2	4	2	4	4	3	3	3	2	3	3	4	4	4	5	1	5	2	1	1	1	1	2	1	1	2	3	3	1
357	2025/4/19 12:27:21	286秒	手机提交	直接访问	117.90.219.182(江苏-镇江)	1	2	3	2	1	1	4	5	3	3	4	5	3	4	4	2	2	2	4	2	4	5	3	3	4	4	5	4	4	4	4	4	1	2	2	2	2	2	2	2	2	1	1	2
358	2025/4/19 12:27:40	266秒	手机提交	直接访问	125.109.46.50(浙江-温州)	2	2	1	1	2	3	3	5	4	5	5	3	3	3	3	2	1	1	2	2	3	4	3	3	3	4	4	4	4	4	4	5	2	2	2	2	2	2	2	2	1	2	1	1
359	2025/4/19 12:28:04	322秒	手机提交	直接访问	140.237.14.41(福建-莆田)	1	3	4	1	3	3	1	1	2	2	2	2	1	5	5	5	4	4	4	5	4	3	3	4	3	5	3	5	4	3	5	3	3	3	3	3	2	3	3	1	3	1	2	3
360	2025/4/19 12:28:28	280秒	手机提交	直接访问	113.238.91.193(辽宁-辽阳)	1	2	1	2	3	2	3	3	5	5	5	5	4	4	5	5	4	4	4	4	2	1	1	2	5	4	2	5	3	5	1	1	3	4	4	5	3	3	3	5	3	4	4	4
361	2025/4/19 12:28:29	276秒	手机提交	直接访问	114.237.175.231(江苏-连云港)	1	2	3	2	3	2	2	2	1	2	1	2	2	2	2	2	2	1	2	2	1	1	2	2	2	1	4	4	4	4	4	3	3	3	2	2	2	4	4	2	2	2	3	3
362	2025/4/19 12:28:49	262秒	手机提交	直接访问	115.204.31.36(浙江-杭州)	2	2	1	2	2	5	3	3	3	3	4	4	5	2	2	2	4	3	2	3	2	3	3	1	3	3	3	3	4	3	5	3	4	4	3	5	5	5	5	3	4	3	4	5
363	2025/4/19 12:29:10	311秒	手机提交	直接访问	125.109.62.41(浙江-温州)	1	2	1	2	4	5	1	3	3	2	1	3	1	3	2	1	2	1	1	1	3	3	3	1	2	1	3	4	4	3	2	2	4	5	4	5	5	3	4	4	3	5	4	5
364	2025/4/19 12:29:32	331秒	手机提交	直接访问	171.41.149.231(湖北-荆门)	1	2	1	4	4	3	1	3	3	2	3	1	3	2	2	2	2	2	1	2	2	1	2	2	3	1	5	4	5	4	4	4	5	2	1	4	3	4	1	2	4	4	4	3
365	2025/4/19 12:30:03	337秒	手机提交	直接访问	125.87.91.94(重庆-重庆)	1	2	1	5	5	5	5	4	4	4	5	4	5	1	1	2	1	2	1	2	4	4	2	2	2	4	2	2	2	2	2	2	4	5	4	3	4	4	4	4	5	5	3	4
366	2025/4/19 12:30:13	287秒	手机提交	直接访问	180.113.221.29(江苏-无锡)	1	2	1	3	4	1	3	2	2	3	4	2	4	3	1	5	3	3	5	2	3	4	3	4	3	4	3	1	2	1	2	3	3	2	4	4	3	4	2	3	1	4	4	2
367	2025/4/19 12:30:20	299秒	手机提交	直接访问	175.155.180.128(四川-泸州)	1	2	1	2	4	5	5	5	4	4	3	3	5	4	4	4	5	5	4	5	4	4	5	4	4	5	5	4	3	3	3	5	5	2	3	3	1	3	1	4	5	1	1	2
368	2025/4/19 12:30:44	279秒	手机提交	直接访问	180.120.45.26(江苏-南通)	1	2	2	4	4	4	2	4	2	2	2	2	3	3	4	3	2	3	4	3	4	4	4	4	4	5	4	4	4	4	4	4	3	3	3	5	4	4	3	5	3	5	5	5
369	2025/4/19 12:31:04	337秒	手机提交	直接访问	182.139.206.188(四川-成都)	1	2	3	5	3	5	4	4	3	4	3	5	3	3	2	1	1	3	1	3	5	3	2	3	5	4	4	4	5	5	5	4	3	2	4	4	5	1	1	5	3	4	1	5
370	2025/4/19 12:31:32	318秒	手机提交	直接访问	180.121.108.138(江苏-南通)	1	2	3	3	5	5	5	5	3	3	3	5	5	5	4	5	5	4	5	5	2	2	1	1	2	2	3	3	2	3	4	4	3	5	5	5	3	4	3	5	3	5	4	4
371	2025/4/19 12:32:11	321秒	手机提交	直接访问	111.72.131.115(江西-宜春)	1	2	3	5	4	5	4	4	5	4	4	5	4	1	5	3	2	3	2	5	4	2	2	3	2	3	5	3	5	5	4	3	5	1	2	4	1	5	3	1	1	2	5	2
372	2025/4/19 12:32:13	259秒	手机提交	直接访问	220.184.215.17(浙江-杭州)	1	2	1	5	4	5	2	3	4	4	4	3	3	5	4	4	5	5	5	5	5	4	5	5	4	4	5	4	1	4	1	3	3	3	4	4	3	4	5	3	5	3	3	3
373	2025/4/19 12:32:24	342秒	手机提交	直接访问	106.111.232.77(江苏-镇江)	1	2	2	5	5	4	4	3	5	4	3	3	3	3	4	5	5	4	5	3	4	4	4	4	4	5	5	4	4	5	4	5	3	4	5	5	5	5	4	4	2	3	2	2
374	2025/4/19 12:32:41	301秒	手机提交	直接访问	111.72.197.120(江西-鹰潭)	2	2	3	1	4	5	3	5	5	3	3	4	5	3	2	1	1	2	3	1	1	2	2	5	5	5	1	1	2	1	2	3	4	4	5	3	3	3	5	5	3	4	5	4
375	2025/4/19 12:33:39	345秒	手机提交	直接访问	121.232.124.82(江苏-南通)	1	2	2	2	5	2	2	3	4	3	3	4	4	4	4	2	2	3	3	3	3	3	4	4	5	3	3	3	3	2	2	4	4	3	4	4	5	3	5	4	5	3	4	5
376	2025/4/19 12:33:41	338秒	手机提交	直接访问	114.232.12.252(江苏-南通)	2	2	2	2	4	3	4	3	3	4	3	1	4	4	4	4	4	4	4	4	4	5	5	4	4	5	4	1	3	3	4	4	2	2	3	4	3	3	3	3	3	3	4	4
377	2025/4/19 12:33:49	269秒	手机提交	直接访问	220.161.241.27(福建-宁德)	2	2	1	3	4	5	2	2	2	2	1	2	2	4	4	4	4	4	4	4	3	2	2	4	2	2	4	4	4	3	3	4	3	3	4	5	4	3	5	3	5	5	4	3
378	2025/4/19 12:34:02	269秒	手机提交	直接访问	120.40.212.101(福建-三明)	1	2	3	5	5	3	3	2	3	3	3	3	2	4	4	4	4	4	4	4	5	5	4	4	5	4	3	2	3	3	1	2	3	3	5	5	5	3	4	4	5	5	4	3
379	2025/4/19 12:34:11	316秒	手机提交	直接访问	125.125.235.212(浙江-湖州)	2	2	1	2	3	2	3	4	3	5	3	4	5	5	5	3	3	3	4	1	4	5	4	5	4	4	4	4	4	4	4	4	3	4	2	4	4	5	1	2	5	5	2	3
380	2025/4/19 12:35:08	319秒	手机提交	直接访问	125.109.57.50(浙江-温州)	2	2	1	2	3	2	2	3	3	3	2	4	4	5	5	4	5	4	4	4	4	5	4	4	4	5	2	3	4	4	2	2	2	2	1	2	2	1	1	2	2	2	1	2
381	2025/4/19 12:35:10	262秒	手机提交	直接访问	171.41.128.215(湖北-荆门)	2	2	1	1	5	5	5	4	5	4	5	4	4	4	4	4	4	5	4	4	3	2	4	3	5	5	5	4	4	5	4	4	3	5	4	4	3	1	3	3	5	4	5	1
382	2025/4/19 12:35:23	350秒	手机提交	直接访问	171.41.151.15(湖北-荆门)	1	2	3	5	4	4	3	3	2	3	4	2	2	5	3	5	3	4	3	5	3	4	3	3	4	4	4	4	4	4	4	5	5	2	1	2	4	3	4	2	4	1	2	1
383	2025/4/19 12:35:34	307秒	手机提交	直接访问	183.130.157.156(浙江-温州)	1	2	1	4	5	4	3	4	3	5	4	4	3	4	4	5	4	4	4	5	3	4	4	4	5	4	5	4	4	5	4	5	5	2	3	5	5	4	1	3	1	4	4	2
384	2025/4/19 12:35:37	347秒	手机提交	直接访问	180.121.201.219(江苏-南通)	1	2	3	5	4	5	2	1	3	5	3	5	5	5	4	5	5	5	5	4	2	2	3	1	3	3	3	4	4	4	4	5	3	1	2	4	5	5	3	1	1	4	4	2
385	2025/4/19 12:36:39	251秒	手机提交	直接访问	115.196.46.217(浙江-杭州)	1	2	2	5	5	5	4	2	1	4	5	5	4	3	4	2	3	4	2	3	5	4	5	4	5	4	4	5	4	4	5	4	1	3	1	5	2	1	3	5	2	3	2	3
386	2025/4/19 12:36:52	328秒	手机提交	直接访问	180.121.108.137(江苏-南通)	1	2	1	3	3	5	4	5	5	4	4	3	5	4	5	4	4	4	4	5	4	5	4	3	5	4	3	2	2	3	5	1	3	4	4	3	3	3	5	4	4	5	4	5
387	2025/4/19 12:36:52	264秒	手机提交	直接访问	111.72.193.138(江西-鹰潭)	1	2	2	5	5	5	4	4	4	4	4	5	5	2	2	4	2	4	2	4	4	4	5	4	4	5	4	4	4	5	5	5	3	3	5	3	4	4	4	5	4	3	4	3
388	2025/4/19 12:37:13	267秒	手机提交	直接访问	125.87.95.39(重庆-重庆)	1	2	2	5	3	4	2	3	4	2	4	3	5	4	4	5	5	4	5	4	4	5	4	4	4	4	5	4	3	4	4	3	5	2	1	3	2	1	4	5	5	5	2	2
389	2025/4/19 12:37:18	333秒	手机提交	直接访问	111.72.133.108(江西-宜春)	1	2	1	5	4	4	5	3	4	3	5	4	4	2	1	2	1	3	3	3	1	3	5	1	3	5	4	3	4	4	2	3	5	5	5	4	5	4	3	4	5	5	3	5
390	2025/4/19 12:38:11	280秒	手机提交	直接访问	110.81.248.27(福建-泉州)	1	2	3	5	4	4	2	2	1	1	2	1	2	4	4	5	4	4	4	4	3	3	1	3	2	2	2	5	3	1	3	3	4	3	1	5	3	4	3	1	4	3	1	2
391	2025/4/19 12:38:20	315秒	手机提交	直接访问	111.72.194.182(江西-鹰潭)	2	2	1	5	3	4	3	5	2	5	1	4	5	1	5	5	1	3	2	3	2	2	2	2	1	1	4	2	4	3	2	2	3	3	4	5	4	3	3	5	4	3	5	5
392	2025/4/19 12:38:21	278秒	手机提交	直接访问	125.87.91.64(重庆-重庆)	2	2	1	3	4	5	4	4	5	3	3	3	5	3	4	3	2	4	3	3	4	3	3	3	3	3	2	1	2	2	1	2	3	4	4	5	3	4	4	5	4	5	5	4
393	2025/4/19 12:38:41	306秒	手机提交	直接访问	115.206.20.249(浙江-杭州)	1	2	3	5	4	4	2	2	4	3	3	2	3	5	3	3	4	5	3	5	4	1	2	3	5	2	5	5	4	5	5	5	5	1	5	2	1	5	1	4	2	4	4	2
394	2025/4/19 12:38:49	332秒	手机提交	直接访问	114.232.12.167(江苏-南通)	1	2	2	5	5	3	5	2	3	5	3	1	4	4	4	4	5	5	4	5	5	5	3	4	3	4	5	3	5	5	4	4	3	3	3	3	3	3	3	3	3	3	3	3
395	2025/4/19 12:39:40	314秒	手机提交	直接访问	125.87.88.81(重庆-重庆)	1	2	2	4	4	5	4	3	3	3	3	5	5	4	4	2	4	5	2	1	2	1	2	3	1	1	2	2	3	2	5	3	1	2	4	3	2	4	1	4	3	4	1	4
396	2025/4/19 12:39:56	318秒	手机提交	直接访问	61.154.90.138(福建-三明)	1	2	3	2	2	2	4	5	1	5	5	5	3	4	4	4	5	4	4	4	4	2	2	3	3	2	4	1	2	2	1	2	5	3	5	4	5	5	4	4	3	4	4	4
397	2025/4/19 12:40:05	348秒	手机提交	直接访问	42.179.219.178(辽宁-鞍山)	1	3	4	3	2	3	5	1	4	1	5	3	3	5	4	3	4	1	3	3	4	3	2	1	4	3	5	3	5	5	5	3	4	4	3	3	3	3	5	4	3	4	3	3
398	2025/4/19 12:40:16	293秒	手机提交	直接访问	125.87.80.105(重庆-重庆)	1	3	4	2	5	5	2	1	1	2	2	1	2	4	4	5	5	4	5	4	2	3	4	4	2	3	2	2	1	2	2	2	4	5	5	3	3	5	4	5	3	3	3	4
399	2025/4/19 12:40:24	258秒	手机提交	直接访问	117.90.155.21(江苏-镇江)	1	2	2	4	2	3	2	2	2	2	2	2	2	2	2	1	2	3	3	1	4	3	3	4	3	4	4	4	4	4	5	5	5	5	1	2	3	4	5	2	5	1	4	4
400	2025/4/19 12:41:09	322秒	手机提交	直接访问	171.41.130.105(湖北-荆门)	2	2	2	3	3	3	4	1	4	5	3	1	1	4	4	5	5	4	4	4	5	4	5	4	4	5	1	1	3	3	3	3	3	3	3	3	3	3	4	3	5	4	5	3
401	2025/4/19 12:41:23	308秒	手机提交	直接访问	125.109.62.56(浙江-温州)	1	2	2	3	3	5	5	4	4	4	5	5	5	4	5	3	5	4	3	5	4	2	5	3	2	2	2	3	2	3	3	3	5	3	3	5	3	3	4	4	4	4	4	5
402	2025/4/19 13:21:33	279秒	手机提交	直接访问	175.153.219.165(四川-雅安)	2	2	2	1	2	1	4	4	4	4	4	5	4	5	5	4	5	4	5	3	2	3	5	3	5	5	4	3	4	5	4	3	4	3	3	3	4	4	3	5	4	5	3	4
403	2025/4/19 13:21:33	263秒	手机提交	直接访问	111.72.193.117(江西-鹰潭)	2	3	4	3	4	5	4	4	4	4	4	4	4	5	1	5	3	5	4	1	3	3	1	2	1	2	1	2	1	1	3	3	4	3	3	3	4	3	4	5	5	3	5	4
404	2025/4/19 13:21:36	283秒	手机提交	直接访问	112.194.90.26(四川-自贡)	1	2	2	5	5	5	4	4	5	4	4	5	5	2	1	5	2	1	4	2	5	2	2	4	5	3	2	3	2	3	2	2	5	4	4	4	5	3	5	4	4	5	4	5
405	2025/4/19 13:21:40	344秒	手机提交	直接访问	175.155.3.239(四川-广元)	2	3	4	4	4	5	4	4	2	3	2	2	2	4	5	5	4	4	5	4	4	3	5	4	5	3	4	4	4	4	4	4	4	4	3	5	5	3	5	3	5	4	3	3
406	2025/4/19 13:23:04	343秒	手机提交	直接访问	125.118.73.244(浙江-杭州)	2	2	1	3	5	5	5	4	4	5	4	4	5	4	4	4	4	4	5	4	5	4	5	4	4	4	3	3	2	3	1	3	4	3	5	4	4	3	4	4	3	3	5	5
407	2025/4/19 13:23:14	345秒	手机提交	直接访问	124.115.147.237(陕西-宝鸡)	1	2	2	5	5	4	4	4	4	4	4	4	5	4	4	4	2	4	3	2	4	5	4	4	4	4	4	4	4	5	4	4	5	4	3	4	5	5	4	4	5	5	5	4
408	2025/4/19 13:23:17	317秒	手机提交	直接访问	144.255.44.219(山东-烟台)	2	3	4	2	3	2	5	5	3	4	5	3	3	2	4	5	4	3	1	2	3	5	5	3	5	3	5	4	5	5	3	4	3	4	5	4	5	4	3	4	4	5	4	4
409	2025/4/19 13:23:37	349秒	手机提交	直接访问	113.239.154.110(辽宁-锦州)	2	2	2	4	4	4	4	4	5	5	5	3	4	5	5	5	5	4	3	5	3	1	3	2	3	3	3	5	4	3	3	3	5	2	4	5	4	5	3	4	1	3	5	4
410	2025/4/19 13:23:58	331秒	手机提交	直接访问	113.239.158.130(辽宁-锦州)	1	2	2	4	5	5	5	4	4	5	4	5	3	5	4	5	5	5	5	4	4	3	3	4	4	4	4	4	4	4	4	5	1	2	5	5	4	3	1	2	1	1	3	3
411	2025/4/19 13:24:30	323秒	手机提交	直接访问	114.232.155.57(江苏-南通)	1	2	2	2	3	3	4	4	4	4	4	4	4	5	4	4	5	4	4	4	5	5	4	1	4	5	4	4	4	3	5	4	3	3	4	1	3	4	1	1	4	1	4	1
412	2025/4/19 13:24:40	341秒	手机提交	直接访问	125.123.137.139(浙江-嘉兴)	1	2	2	2	5	2	4	4	4	4	5	5	4	5	4	4	5	4	4	3	1	3	3	1	3	2	4	4	4	4	4	5	2	2	3	2	4	3	3	3	3	3	2	3
413	2025/4/19 13:24:50	337秒	手机提交	直接访问	115.198.162.49(浙江-杭州)	2	2	1	2	5	5	5	4	4	5	4	4	4	4	4	4	2	4	4	3	4	4	4	5	4	5	5	3	5	5	3	3	1	2	2	2	3	1	2	4	4	5	1	1
414	2025/4/19 13:25:32	280秒	手机提交	直接访问	171.216.90.156(四川-成都)	1	3	4	3	3	3	4	4	3	3	5	4	5	4	3	2	2	4	3	3	1	1	3	3	2	2	5	4	5	4	4	4	2	3	1	1	3	1	2	3	3	3	3	2
415	2025/4/19 13:25:36	348秒	手机提交	直接访问	113.239.171.62(辽宁-锦州)	2	3	4	4	3	3	3	2	4	4	3	3	4	5	5	5	5	4	3	5	4	4	4	5	5	3	2	1	1	1	1	1	3	3	3	4	4	5	4	3	3	3	4	3
416	2025/4/19 13:26:01	319秒	手机提交	直接访问	117.28.41.247(福建-泉州)	2	2	3	3	4	4	3	4	3	5	4	4	3	4	4	5	4	4	4	5	4	5	4	4	5	4	2	4	4	2	3	2	4	3	3	5	5	4	3	4	3	3	4	5
417	2025/4/19 13:26:19	321秒	手机提交	直接访问	120.40.214.193(福建-三明)	1	2	3	4	5	3	4	5	4	5	4	4	5	5	4	3	5	3	4	4	3	1	3	3	3	2	4	5	4	4	5	5	4	2	3	4	3	4	4	3	3	4	3	4
418	2025/4/19 13:26:23	255秒	手机提交	直接访问	171.41.149.150(湖北-荆门)	1	2	2	2	3	2	4	4	5	4	4	4	4	3	4	4	3	5	3	5	3	3	3	5	5	4	4	5	5	3	5	5	4	4	3	3	3	3	4	4	5	5	5	5
419	2025/4/19 13:27:01	350秒	手机提交	直接访问	121.205.212.67(福建-莆田)	2	2	2	5	3	2	5	4	4	5	4	5	4	3	4	4	3	5	5	5	5	4	5	5	5	4	4	4	4	5	5	5	5	3	4	5	4	5	4	3	3	4	4	3
420	2025/4/19 13:27:32	258秒	手机提交	直接访问	113.239.155.126(辽宁-锦州)	2	2	2	4	4	3	4	4	4	4	5	4	5	2	4	2	1	3	1	2	2	1	1	1	2	2	5	2	3	3	2	1	4	4	4	5	3	4	4	4	5	3	4	3
421	2025/4/19 13:27:54	323秒	手机提交	直接访问	140.250.144.149(山东-济南)	1	2	3	5	4	4	1	4	4	4	2	3	2	5	4	5	4	5	5	3	5	5	5	4	5	3	1	2	2	2	2	1	5	5	5	5	5	4	3	5	3	5	4	3
422	2025/4/19 13:28:00	298秒	手机提交	直接访问	42.57.150.155(辽宁-锦州)	1	2	1	3	5	4	3	5	4	4	4	4	4	5	3	3	5	4	5	3	4	4	4	4	4	4	2	1	2	2	2	1	2	2	3	3	3	3	1	3	2	3	2	1
423	2025/4/19 13:28:22	312秒	手机提交	直接访问	117.90.217.130(江苏-镇江)	1	2	2	5	3	5	4	4	4	4	4	4	4	3	4	3	2	3	3	4	5	4	5	5	4	5	4	3	1	3	2	3	3	3	5	3	3	3	3	4	4	4	5	4
424	2025/4/19 13:28:30	325秒	手机提交	直接访问	111.72.194.48(江西-鹰潭)	1	2	1	4	3	5	4	4	5	4	4	4	4	4	4	2	3	5	4	2	4	4	5	5	4	4	5	4	4	4	5	4	5	4	4	3	4	4	4	5	5	3	3	3
425	2025/4/19 13:29:05	312秒	手机提交	直接访问	183.130.145.197(浙江-温州)	1	3	4	5	3	5	4	5	3	5	3	5	3	5	4	5	5	4	4	4	3	5	5	2	4	5	5	5	4	4	3	3	3	2	2	4	5	2	3	1	3	4	4	3
426	2025/4/19 13:29:48	273秒	手机提交	直接访问	122.230.43.146(浙江-湖州)	1	2	2	4	4	4	2	4	3	4	4	5	3	5	4	3	4	4	4	5	4	5	4	4	4	4	4	4	3	2	2	3	4	3	4	5	3	3	5	3	3	5	5	3
427	2025/4/19 13:29:55	261秒	手机提交	直接访问	220.167.175.12(青海-黄南)	1	2	2	2	3	4	4	3	5	5	5	3	4	5	4	4	3	5	3	4	4	5	3	3	4	4	5	5	5	4	4	5	5	3	4	3	5	4	4	4	5	3	3	4
428	2025/4/19 13:29:59	318秒	手机提交	直接访问	124.72.101.92(福建-泉州)	2	2	1	3	3	4	5	3	5	5	5	4	5	3	2	3	2	4	3	4	5	5	3	5	5	5	4	4	4	4	5	4	3	4	5	5	5	4	3	3	3	3	5	3
429	2025/4/19 13:30:00	294秒	手机提交	直接访问	175.149.62.5(辽宁-锦州)	1	2	1	3	3	5	4	4	4	5	4	4	5	4	5	4	5	4	5	5	4	5	5	3	3	5	5	3	3	4	5	3	5	4	3	3	4	5	5	3	5	4	3	4
430	2025/4/19 13:30:38	347秒	手机提交	直接访问	112.194.193.153(四川-广元)	1	2	2	3	3	5	4	4	4	4	5	4	5	3	2	3	4	4	4	4	4	5	4	4	5	5	4	4	4	4	5	5	3	4	2	4	3	4	3	2	2	3	4	2
431	2025/4/19 13:31:28	277秒	手机提交	直接访问	171.216.91.217(四川-成都)	1	2	3	4	3	4	3	2	1	2	3	2	1	3	3	3	5	1	1	3	3	3	5	2	5	3	1	3	2	5	1	5	4	3	3	3	4	3	3	5	5	5	5	3
432	2025/4/19 13:31:29	259秒	手机提交	直接访问	171.216.90.197(四川-成都)	1	3	4	4	4	3	5	1	2	3	2	3	4	2	4	2	2	2	4	4	2	3	1	3	1	2	5	5	4	4	4	4	3	4	1	5	3	4	1	1	2	5	2	2
433	2025/4/19 13:31:29	292秒	手机提交	直接访问	180.105.33.114(江苏-连云港)	2	2	2	3	4	4	4	5	1	3	2	5	2	3	2	2	2	3	3	2	1	4	4	4	4	3	4	4	4	4	4	5	5	5	3	5	4	3	3	4	5	5	5	4
434	2025/4/19 13:31:49	348秒	手机提交	直接访问	180.117.17.100(江苏-苏州)	1	2	3	5	4	5	2	3	4	4	4	3	3	3	4	5	5	3	3	5	2	4	4	2	2	3	3	3	5	3	4	5	1	2	1	5	4	2	3	1	4	1	1	1
435	2025/4/19 13:32:11	269秒	手机提交	直接访问	27.150.161.82(福建-三明)	1	2	3	4	5	5	4	3	4	4	3	3	3	4	4	4	5	4	4	4	4	4	5	5	4	4	4	3	3	5	5	4	5	4	3	4	3	3	4	4	5	5	4	4
436	2025/4/19 13:32:56	340秒	手机提交	直接访问	27.153.140.254(福建-莆田)	2	2	1	4	5	3	4	5	4	4	4	4	4	4	4	4	4	4	5	4	4	3	3	4	3	3	2	2	4	1	3	3	5	3	4	5	3	2	5	4	4	1	4	5
437	2025/4/19 13:32:57	332秒	手机提交	直接访问	111.72.198.100(江西-鹰潭)	1	3	4	4	5	5	5	2	5	5	4	5	5	4	5	4	4	4	5	5	2	2	2	3	1	4	3	5	5	3	3	3	3	2	4	3	4	3	3	4	2	2	2	4
438	2025/4/19 13:33:11	271秒	手机提交	直接访问	112.194.192.76(四川-广元)	1	2	2	3	4	5	3	1	2	2	3	1	3	5	5	4	5	5	4	4	1	1	3	1	2	3	2	2	4	2	1	1	1	5	2	5	5	1	1	4	2	4	3	4
439	2025/4/19 13:33:19	303秒	手机提交	直接访问	183.130.211.116(浙江-温州)	2	3	4	3	5	4	4	1	2	5	3	3	4	4	1	2	4	4	1	2	4	3	3	4	4	2	2	3	1	2	2	1	4	5	3	3	5	4	3	5	3	4	4	4
440	2025/4/19 13:33:45	295秒	手机提交	直接访问	119.5.165.124(四川-泸州)	1	2	3	5	5	4	4	5	4	4	5	3	4	2	2	1	2	2	2	2	3	4	3	3	2	2	3	1	3	2	2	3	3	5	4	5	3	2	4	1	5	4	1	3
441	2025/4/19 13:34:29	341秒	手机提交	直接访问	171.216.90.168(四川-成都)	1	2	2	3	4	4	4	5	4	5	5	4	4	3	5	3	4	4	4	4	2	1	2	1	1	2	1	2	2	2	2	2	4	5	5	5	3	4	4	5	4	3	3	3
442	2025/4/19 13:34:39	313秒	手机提交	直接访问	42.179.217.150(辽宁-鞍山)	2	2	3	4	4	2	5	2	3	2	5	1	2	2	4	4	3	2	4	4	3	3	4	3	2	2	3	5	4	3	3	4	1	4	2	1	2	5	1	5	4	5	5	5
443	2025/4/19 13:34:47	320秒	手机提交	直接访问	42.179.217.132(辽宁-鞍山)	2	2	2	4	3	3	3	3	3	4	4	4	5	4	3	2	4	2	4	4	3	3	3	5	5	5	3	3	1	3	3	3	5	3	4	5	5	3	4	4	4	4	3	5
444	2025/4/19 13:35:43	259秒	手机提交	直接访问	113.229.60.21(辽宁-葫芦岛)	1	2	3	4	5	2	4	4	5	4	5	4	5	2	4	4	2	3	2	4	5	4	4	4	5	5	3	2	3	2	4	2	5	5	2	5	2	2	4	1	2	4	3	2
445	2025/4/19 13:36:01	278秒	手机提交	直接访问	59.56.212.121(福建-泉州)	1	3	4	5	5	4	5	4	4	4	4	5	5	5	4	5	5	5	5	4	2	3	4	5	2	1	3	4	2	2	4	4	3	3	3	4	4	4	2	4	3	3	4	4
446	2025/4/19 13:36:35	347秒	手机提交	直接访问	113.239.152.21(辽宁-锦州)	1	2	1	5	5	5	1	3	3	3	3	2	1	5	4	4	5	4	4	4	5	3	4	3	5	3	4	4	4	5	5	5	5	3	3	5	5	5	3	4	3	3	5	4
447	2025/4/19 13:36:44	268秒	手机提交	直接访问	112.194.192.9(四川-广元)	1	2	1	3	4	1	5	3	3	3	3	4	3	4	4	4	5	4	4	4	4	4	4	5	4	4	4	4	5	4	4	5	3	4	5	5	5	5	3	4	4	4	5	3
448	2025/4/19 13:36:45	289秒	手机提交	直接访问	42.6.177.215(辽宁-葫芦岛)	2	2	2	3	3	4	5	5	4	5	5	5	4	4	3	2	4	2	4	4	4	5	5	5	4	4	5	4	4	5	5	4	3	4	3	4	5	5	3	3	4	4	4	3
449	2025/4/19 13:37:28	327秒	手机提交	直接访问	183.130.184.136(浙江-温州)	1	3	4	2	5	4	4	5	4	4	5	5	5	5	4	5	4	5	5	4	4	5	4	4	4	5	3	4	5	3	3	5	5	3	5	5	4	4	3	4	4	4	5	4
450	2025/4/19 13:38:03	325秒	手机提交	直接访问	125.87.90.200(重庆-重庆)	2	3	4	4	5	3	4	4	5	4	5	5	5	5	4	4	3	3	3	5	4	4	4	4	4	4	4	5	3	2	1	1	5	3	2	3	2	5	1	4	5	5	4	1
451	2025/4/19 13:38:18	265秒	手机提交	直接访问	183.130.139.188(浙江-温州)	2	2	2	5	5	3	4	5	4	4	4	4	4	5	5	3	3	5	3	4	3	3	3	4	4	4	5	4	5	4	5	5	3	4	5	3	3	3	3	5	3	3	5	5
452	2025/4/19 13:38:20	253秒	手机提交	直接访问	114.237.213.7(江苏-连云港)	1	3	4	5	5	4	4	4	4	4	4	5	4	4	4	4	4	5	4	4	5	4	2	5	1	2	4	3	3	2	3	4	5	4	5	3	3	3	3	4	3	5	3	5
453	2025/4/19 13:38:22	304秒	手机提交	直接访问	106.122.193.215(福建-厦门)	1	3	4	3	5	5	3	3	2	3	3	1	2	1	2	1	2	2	1	1	3	5	3	3	4	4	5	5	5	4	5	5	3	3	4	5	5	3	5	5	5	5	5	4
454	2025/4/19 13:38:59	346秒	手机提交	直接访问	171.216.90.110(四川-成都)	2	3	4	5	4	3	3	1	5	2	2	1	4	3	3	2	1	1	2	2	4	4	4	4	4	5	4	5	4	4	4	4	5	5	5	5	5	4	3	5	3	4	3	4
455	2025/4/19 13:39:39	345秒	手机提交	直接访问	111.72.200.161(江西-鹰潭)	1	2	2	3	5	5	4	4	4	4	4	5	5	5	2	4	1	1	3	2	3	2	3	3	2	4	4	4	4	4	4	4	2	4	3	4	3	4	2	3	2	3	4	2
456	2025/4/19 13:39:49	342秒	手机提交	直接访问	111.72.194.164(江西-鹰潭)	1	2	2	4	4	5	2	3	3	4	3	3	4	4	4	5	4	5	4	4	4	4	5	4	4	5	2	3	4	2	2	2	4	4	5	5	5	5	3	4	4	3	5	3
457	2025/4/19 13:39:54	347秒	手机提交	直接访问	117.28.41.135(福建-泉州)	1	2	2	4	5	3	4	5	5	4	5	4	4	5	5	1	3	5	1	5	1	2	2	5	4	2	4	4	4	5	4	4	5	5	3	2	4	4	3	1	1	5	1	4
458	2025/4/19 13:40:37	272秒	手机提交	直接访问	111.72.193.110(江西-鹰潭)	1	2	3	5	4	5	2	3	4	4	4	3	3	5	5	4	5	4	4	4	4	4	2	2	4	4	2	3	4	3	4	3	3	4	4	4	4	5	5	3	4	5	3	5
459	2025/4/19 13:41:09	336秒	手机提交	直接访问	111.72.195.246(江西-鹰潭)	2	3	4	5	3	5	3	4	3	4	3	4	2	4	4	4	4	5	4	4	4	4	4	4	5	4	5	4	4	2	1	1	5	3	3	5	5	5	3	3	3	4	4	5
460	2025/4/19 13:41:23	292秒	手机提交	直接访问	27.156.185.88(福建-宁德)	2	3	4	3	5	5	4	5	5	5	4	4	5	4	4	4	4	4	5	4	4	3	3	4	5	4	2	5	5	1	1	5	5	4	5	5	5	5	3	5	4	3	4	4
461	2025/4/19 13:41:27	269秒	手机提交	直接访问	171.216.90.77(四川-成都)	1	2	1	5	4	5	5	4	4	3	4	4	4	4	4	4	4	4	4	4	4	4	3	4	5	5	3	3	4	4	5	5	3	5	4	5	3	4	3	3	4	3	5	3
462	2025/4/19 13:42:21	299秒	手机提交	直接访问	118.112.65.189(四川-成都)	1	2	2	5	5	5	5	4	4	4	4	5	5	2	4	4	5	5	4	1	4	2	3	2	3	3	2	4	3	4	4	4	4	3	4	4	3	3	4	3	4	4	4	3
463	2025/4/19 13:42:35	260秒	手机提交	直接访问	42.179.216.165(辽宁-鞍山)	1	2	1	5	2	2	3	2	2	2	2	4	4	3	3	3	3	5	5	2	5	4	4	4	5	5	5	4	4	5	5	5	4	2	3	2	2	4	2	4	2	3	3	3
464	2025/4/19 13:42:50	338秒	手机提交	直接访问	218.86.72.46(福建-宁德)	2	2	1	5	2	2	3	3	5	5	5	5	4	5	4	5	3	5	5	3	1	1	5	1	5	4	3	5	5	3	5	4	3	4	4	4	4	3	4	3	5	3	3	4
465	2025/4/19 13:42:58	304秒	手机提交	直接访问	125.87.86.243(重庆-重庆)	1	2	1	5	3	3	4	5	5	5	4	4	4	4	4	4	4	5	4	4	4	4	5	5	5	4	2	4	4	3	4	2	4	4	5	4	5	5	5	5	3	5	3	3
466	2025/4/19 13:43:37	283秒	手机提交	直接访问	115.208.95.210(浙江-湖州)	1	2	1	4	4	4	5	4	3	4	4	2	3	4	5	5	5	5	5	5	2	1	1	2	2	2	4	4	4	4	4	4	3	4	3	5	4	4	5	4	3	3	5	4
467	2025/4/19 13:44:09	263秒	手机提交	直接访问	117.26.131.16(福建-宁德)	1	3	4	4	4	5	1	2	5	3	3	1	5	3	4	4	4	2	3	4	3	3	3	4	5	5	5	4	5	4	5	5	3	3	5	4	3	5	3	5	4	5	3	5
468	2025/4/19 13:44:30	320秒	手机提交	直接访问	114.232.12.150(江苏-南通)	2	3	4	3	4	5	3	5	1	2	2	3	4	5	1	5	1	5	4	1	5	5	4	5	4	3	4	5	5	3	5	4	4	5	5	3	5	3	4	5	3	3	5	3
469	2025/4/19 13:45:25	293秒	手机提交	直接访问	171.41.129.52(湖北-荆门)	2	2	3	3	5	4	4	4	4	2	4	2	3	3	3	4	4	4	5	4	4	1	2	4	5	5	5	5	4	3	3	5	3	3	2	2	2	3	4	2	4	4	2	4
470	2025/4/19 13:45:28	342秒	手机提交	直接访问	36.100.247.73(青海-海东)	1	3	4	3	5	4	4	4	4	2	3	4	4	3	5	3	4	5	4	3	5	4	4	4	4	4	4	4	4	5	4	4	3	2	2	2	4	4	2	2	3	3	3	2
471	2025/4/19 13:45:39	301秒	手机提交	直接访问	111.72.199.134(江西-鹰潭)	1	3	4	5	4	5	4	4	4	4	4	4	4	3	4	5	3	4	5	5	4	4	4	4	5	5	4	4	4	4	4	5	2	4	5	3	3	4	5	4	2	2	2	4
472	2025/4/19 13:45:57	292秒	手机提交	直接访问	144.255.40.139(山东-烟台)	1	3	4	4	5	5	5	5	5	5	4	5	4	4	4	4	4	4	5	4	3	3	5	3	4	5	3	5	4	4	4	3	5	5	1	3	3	2	1	3	1	1	4	1
473	2025/4/19 13:46:55	320秒	手机提交	直接访问	221.228.176.242(江苏-无锡)	1	2	2	5	5	4	4	5	5	5	4	4	5	4	5	5	4	4	4	4	4	3	4	5	5	4	5	5	2	2	5	2	1	2	1	3	3	3	5	5	2	4	3	2
474	2025/4/19 13:46:57	277秒	手机提交	直接访问	171.216.90.212(四川-成都)	1	2	1	4	5	5	3	2	4	4	3	3	4	4	3	3	1	4	5	1	1	2	1	2	2	1	3	4	2	2	4	2	5	4	5	4	4	5	3	4	5	5	5	3
475	2025/4/19 13:47:28	293秒	手机提交	直接访问	119.5.169.116(四川-泸州)	1	3	4	4	5	4	2	1	1	3	2	3	1	4	3	3	2	4	4	2	2	1	1	2	2	1	3	5	5	4	5	5	5	5	5	3	2	5	4	2	5	4	1	4
476	2025/4/19 13:47:41	326秒	手机提交	直接访问	117.42.94.92(江西-抚州)	2	2	2	2	3	3	3	2	4	5	3	1	1	5	3	4	3	5	3	3	5	4	4	4	4	5	4	5	4	5	5	4	5	4	5	3	3	5	5	5	3	3	4	5
477	2025/4/19 13:48:25	263秒	手机提交	直接访问	115.230.134.169(浙江-嘉兴)	1	2	2	3	4	2	3	3	2	4	2	3	3	3	3	3	4	3	5	5	4	4	5	4	4	5	4	5	5	4	5	4	4	3	5	5	4	5	4	4	3	5	5	3
478	2025/4/19 13:48:37	288秒	手机提交	直接访问	111.72.130.157(江西-宜春)	1	3	4	4	4	5	3	3	1	3	2	1	2	5	3	5	3	3	3	4	2	3	5	1	3	3	4	4	5	5	5	4	4	5	3	5	3	5	4	3	3	4	3	3
479	2025/4/19 13:49:04	304秒	手机提交	直接访问	125.87.88.78(重庆-重庆)	1	3	4	3	4	5	3	2	1	2	3	1	3	4	3	2	3	2	4	3	4	4	4	4	4	4	3	4	4	4	3	4	4	4	5	3	5	5	3	3	5	3	3	3
480	2025/4/19 13:49:11	292秒	手机提交	直接访问	125.87.88.43(重庆-重庆)	2	2	2	5	4	3	4	4	5	5	5	5	5	5	5	3	5	5	5	3	2	2	2	2	2	3	1	1	3	3	4	3	3	5	3	3	4	3	3	5	3	5	5	4
481	2025/4/19 13:50:09	309秒	手机提交	直接访问	111.72.195.16(江西-鹰潭)	2	2	2	4	5	3	5	2	4	5	2	2	3	5	4	4	5	4	4	5	4	4	3	5	3	5	4	4	4	4	5	4	3	4	5	5	3	4	5	4	5	5	3	3
482	2025/4/19 13:50:24	283秒	手机提交	直接访问	117.90.154.73(江苏-镇江)	1	2	3	5	4	5	3	4	3	4	3	4	2	5	3	3	5	4	4	5	4	4	4	4	5	4	2	4	4	2	4	3	2	2	5	5	1	2	3	1	5	2	5	3
483	2025/4/19 13:50:35	258秒	手机提交	直接访问	42.179.216.234(辽宁-鞍山)	1	3	4	3	4	3	5	5	3	3	5	3	3	5	4	4	5	4	4	4	4	4	5	4	4	4	4	4	5	4	5	5	5	3	3	4	3	5	5	5	5	4	3	3
484	2025/4/19 13:50:35	324秒	手机提交	直接访问	171.216.90.122(四川-成都)	1	2	3	5	3	3	4	4	4	5	5	4	4	5	3	5	1	5	5	3	4	4	4	4	4	4	2	3	2	2	4	3	5	4	4	5	3	4	3	5	4	5	3	3
485	2025/4/19 13:51:28	264秒	手机提交	直接访问	114.229.58.215(江苏-镇江)	1	2	3	5	4	4	4	4	4	4	4	5	5	4	3	5	4	3	3	5	4	3	2	4	2	3	4	4	4	4	5	5	3	3	4	5	3	4	5	3	3	2	5	1
486	2025/4/19 13:51:37	283秒	手机提交	直接访问	114.232.12.183(江苏-南通)	1	2	3	5	5	4	5	5	3	3	3	4	4	4	4	5	5	4	5	4	5	4	5	4	4	4	4	3	5	4	5	3	4	3	2	2	3	2	4	4	3	2	4	4
487	2025/4/19 13:51:55	271秒	手机提交	直接访问	171.216.90.218(四川-成都)	1	2	3	2	4	4	3	4	5	3	3	4	4	3	3	3	1	5	5	2	4	3	5	4	3	4	4	5	4	4	4	4	3	4	3	3	3	5	5	4	3	4	5	4
488	2025/4/19 13:52:05	271秒	手机提交	直接访问	175.155.2.250(四川-广元)	2	2	1	3	3	5	5	4	4	4	5	5	5	4	5	4	4	4	5	4	5	5	3	3	4	3	5	4	5	5	3	5	4	3	5	4	5	3	3	5	4	4	5	4
489	2025/4/19 13:52:06	305秒	手机提交	直接访问	182.139.206.139(四川-成都)	2	2	3	3	5	5	4	5	4	4	4	4	4	5	4	5	5	5	5	4	5	5	4	4	4	4	5	4	4	4	4	4	4	4	3	4	3	5	4	5	4	4	3	5
490	2025/4/19 13:52:56	271秒	手机提交	直接访问	110.86.173.67(福建-莆田)	2	2	1	4	3	3	4	5	4	4	5	5	4	4	5	3	4	5	5	3	1	5	3	1	5	5	3	3	4	3	3	3	3	4	3	3	5	4	5	3	5	4	5	5
491	2025/4/19 13:53:13	271秒	手机提交	直接访问	125.87.92.75(重庆-重庆)	2	2	3	3	5	3	3	2	2	4	3	2	4	4	4	4	5	4	4	4	4	4	5	4	5	4	4	5	4	5	4	3	4	5	4	3	5	5	4	5	5	4	3	4
492	2025/4/19 13:53:21	330秒	手机提交	直接访问	114.237.17.60(江苏-连云港)	2	2	1	3	4	5	1	5	3	3	1	2	5	4	4	3	4	5	3	5	4	4	4	4	5	4	5	4	5	4	5	4	3	3	2	3	2	2	2	3	2	3	3	2
493	2025/4/19 13:53:33	336秒	手机提交	直接访问	220.190.43.239(浙江-温州)	2	3	4	4	4	5	4	4	4	5	4	4	5	4	5	3	4	5	3	5	4	5	4	4	5	5	2	3	2	3	3	2	5	5	3	5	3	3	4	3	5	5	5	4
494	2025/4/19 13:53:38	307秒	手机提交	直接访问	121.235.204.75(江苏-无锡)	1	3	4	5	4	5	4	4	5	5	3	4	5	5	4	4	5	4	4	4	4	4	5	4	5	4	5	4	5	4	5	5	4	4	3	3	4	4	4	5	4	3	4	5
495	2025/4/19 13:54:29	336秒	手机提交	直接访问	183.143.90.71(浙江-湖州)	1	2	3	4	5	5	3	4	3	4	5	4	3	1	5	5	1	3	1	5	1	1	1	3	2	2	4	4	3	4	4	2	4	4	4	4	3	5	4	3	3	3	5	5
496	2025/4/19 13:55:09	301秒	手机提交	直接访问	183.130.200.131(浙江-温州)	1	2	2	4	5	5	1	3	1	3	3	2	2	3	4	4	4	3	4	3	5	4	4	4	4	4	4	5	3	5	5	3	3	4	4	5	5	3	3	5	5	3	4	3
497	2025/4/19 13:55:18	306秒	手机提交	直接访问	114.223.91.13(江苏-无锡)	1	2	3	4	5	4	4	3	5	4	4	4	3	4	3	4	3	3	5	2	5	4	5	4	4	5	4	5	5	4	4	4	4	5	4	3	3	4	4	5	5	3	5	5
498	2025/4/19 13:55:22	262秒	手机提交	直接访问	117.90.216.161(江苏-镇江)	1	2	1	5	4	5	2	2	1	1	2	2	1	5	4	4	4	5	5	4	3	3	3	3	3	3	4	4	4	5	4	4	4	4	3	3	3	5	5	3	5	3	5	3
499	2025/4/19 13:55:32	269秒	手机提交	直接访问	111.72.130.96(江西-宜春)	2	3	4	5	3	4	4	5	5	4	4	4	4	5	4	4	4	4	4	4	5	4	4	4	4	4	4	4	4	5	5	4	3	3	3	3	3	3	4	4	3	4	4	4
500	2025/4/19 13:56:35	348秒	手机提交	直接访问	42.179.218.103(辽宁-鞍山)	1	2	2	3	4	5	4	4	3	2	2	3	2	5	3	5	4	4	5	4	3	5	3	4	3	3	4	4	4	4	4	5	3	3	2	3	3	3	4	2	3	3	3	3
501	2025/4/19 13:56:44	344秒	手机提交	直接访问	171.41.149.11(湖北-荆门)	1	2	3	5	4	5	4	4	5	5	5	4	4	5	5	3	5	5	5	3	3	4	5	5	3	5	4	4	4	5	4	4	4	3	4	5	3	4	4	5	5	5	3	3
502	2025/4/19 13:56:52	313秒	手机提交	直接访问	115.204.236.183(浙江-杭州)	1	3	4	5	3	4	5	4	5	5	4	4	4	5	5	5	4	4	4	5	5	5	4	4	4	4	5	4	5	4	5	5	5	4	4	4	4	3	5	4	4	3	5	5
[truncated: 52 more columns]
